# Supplementary material for: Categorizing Sequences of Concern by Function To Better Assess Mechanisms of Microbial Pathogenesis
Source: Infect Immun. 2022 Mar 22;90(5):e00334-21. doi: 10.1128/iai.00334-21 (PMC9119117; doi:10.1128/iai.00334-21)
Supplement: Supplemental file 1 — supplemental material. Download iai.00334-21-s0001.xlsx, XLSX file, 0.02 MB [file iai.00334-21-s0001.xlsx]

## Sheet: Sheet1
FunSoC Names and Definitions. The FunSoC definitions listed in this spreadsheet correspond to those in the supplemental file SoC_FunSoC_Table_Final_IAI00334-21.xlsx.
Function of Sequence of Concern (FunSoC) Term in Supplemental Spreadsheet	Definition
Counter_Host_Cytokine	These Sequences of Concern (SoCs) sequester, destroy, or otherwise neutralize host cytokines (including chemokines).
Counter_Host_Immunoglobulin	These SoCs sequester, destroy, or otherwise neutralize host immunoglobulin.
Cytotoxicity,Permeabilize_Host_Cell	These SoCs kill cells by (i) inhibiting a vital process such as translation, (ii) by directly lysing the cells through pore formation, or (iii) by destabilizing the plasma membrane in some other fashion.
Disable_Host_Organ	These SoCs mediate the disabling of an organ, but not necessarily by killing individual cells. Neurotoxins that block receptor conductance are included in this category as well as toxins that degrade lung function , gut function, or are involved in the disruption of blood homeostasis. This category also includes superantigens that hyper-activate the immune system to cause the death of an organism.
Disseminate_In_Host	These SoCs enable the organism to disseminate in the host. This can involve the permanent breaching or merely the temporary subversion of a host barrier.
Host_Adherence	These SoCs mediate adherence of toxins or parasites to a host cell, or to an extracellular host structure such as the extracellular matrix.
Host_Invasion	These SoCs mediate the uptake of macromolecular structures (such as protein toxins) or microbes into host cells.
Immunomodulate	These SoCs influence host immune signaling in ways that are not obviously pro-parasite.
Induce_Inflammation	These SoCs mediate host inflammatory signaling pathways in a manner that results in significant inflammatory damage in an animal model or could reasonably be inferred to do so from the results of experiments in tissue culture. Inducers of pyroptosis and host inflammasome activation can be included.
Liberate_Host_Cell,Permeabilize_Host_Tissue,Destroy_Host_ECM	These SoCs mediate the liberation of host cells from monolayers or tissues by targeting (i) the connections between the cells, (ii) the connections between the cells and the substrate/exctracellular matrix, or (iii) the integrity of the extracellular matrix
MHP_Cell_Cycle	These SoCs modulate the cell cycle of host cells (MHP = modulate host process).
MHP_Cytoskeleton_Dynamics	These SoCs exert direct or proximate effects on either components of the host cytoskeleton components: actin, tubulin, and intermediate filaments or regulatory proteins that influence that dynamics of filament growth or dissolution. SoCs that affect small GTPases also often influence cytoskeleton dynamics.
MHP_Membrane_Dynamics	These SoCs directly affect membrane phospholipids by altering their abundance, charge, phosphorylation status, size, or some other biochemical characteristic. These can include phospholipases as well as adaptor/connector proteins that bring host proteins into a conjunction that would not ordinarily be attained in that place at that time. This category also includes alterations to proteins that se…
MHP_Regulated_Cell_Death	These SoCs modulate host apoptosis or other forms of non-inflammatory regulated cell death.
MHP_Small_GTPase_Signaling	These SoCs affect host small GTPase signaling by acting as a GTPase activating protein (GAP) or a guanine nucleotide exchange factor (GEF) or a guanine nucleotide dissociation inhibitor (GDI) or by directly binding one of these types of host proteins or a host small GTPase or by acting as an adaptor or connecting protein for host proteins of those types.
MHP_Transcription	These SoCs modulate transcription within a host cell.
MHP_Translation	These SoCs modulate translation or mRNA stability in a host cell.
MHP_Ubiquitin_Dynamics	These SoCs modulate ubiquitin dynamics in a host cell by either acting as a component of the ubiquitination system or as an adaptor protein. This can include NEDDylation and SUMOylation machinery as well.
MHP_Xenophagy	These SoCs manipulate xenophagy or autophagy in a host cell. The effect is generally, but not always, to inhibit xenophagy.
Niche_Creation_In_Host	These SoCs subvert normal endomembrane traffic in a host cell to generate a specialized compartment for the protection and/or replication of parasite cells. Some of these SoCs will necessarily manipulate the endomembrane dynamics, cytoskeletal dynamics, and small GTPases of the host cell.
Passive_Immune_Evasion	These SoCs enzymatically alter parasite molecules that are normally targets of host immune recognition with the result that recognition is reduced. This can be as simple as altering the charge on the bacterial surface to make it less of a target for antimicrobial peptides. These are SoCs that act indirectly.
Resist_Host_AMP	These SoCs neutralize antimicrobial peptides (AMP) produced by host cells, often by proteolysis.
Resist_Host_Complement	These SoCs destroy or capture host complement components to defeat opsonization and/or destruction by those components. This sometimes occurs through repurposing of a host protease like plasmin/ogen.
Resist_Host_Oxidative_Killing	These SoCs either directly neutralize host oxidative effectors or interfere with signaling pathways that influence their production.
Resist_Host_Phagocytosis	These SoCs suppress the normal uptake of parasite cells by host immune effector cells. This can be the result of simply destroying host opsonins or by sophisticated manipulations of upstream signaling pathways leading to the disruption of the cytoskeleton.
Resist_Other_Host_Immune_Effector	These SoCs act against immune effectors not otherwise referenced such as neutrophil extracellular traps (NETs).
Suppress_Host_Antigen_Presentation,Modulate_Detection	These SoCs interfere with the host machinery involved in the processing or display of parasite antigens on the surface of host cells. This category also includes SoCs that directly interfere with the recognition of parasite molecules by the host.
Suppress_Host_Immune_Signaling	These SoCs counter pro-inflammatory (anti-parasite) signaling by the host cell at any point from receptor antagonism to transcription. It is a very broad category.
The terms below are FunSoCs that are not used for any sequences of concern in the Supplemental Table (SoC_FunSoC_Table_Final_IAI00334-21.xlsx) but are mentioned in the text.
Movement_in_Host	These SoCs enable a parasite to move within a host cell, between compartments of a host cell, or between host cells, including viral movement proteins and proteins that allow the hijacking of the host cell cytoskeleton for movement of a parasite.
Secretion_System_Component	These proteins are involved in secreting effectors for the benefit of the microbe (bacterial or eukaryotic). This term includes protein chaperones. These are SoCs that act indirectly.
Toxin_Synthase	These SoCs contribute to the production of toxins in eubacterial or eukaryotic cells. It is a very broad category. These are SoCs that act indirectly.
Transcription_Factor_Of_Virulence	These SoCs mediate transcriptional regulation of virulence within a bacterial or eukaryotic parasite. These are SoCs that act indirectly.
