# Supplementary material for: Categorizing Sequences of Concern by Function To Better Assess Mechanisms of Microbial Pathogenesis
Source: Infect Immun. 2022 Mar 22;90(5):e00334-21. doi: 10.1128/iai.00334-21 (PMC9119117; doi:10.1128/iai.00334-21)
Supplement: Supplemental file 2 — supplemental material. Download iai.00334-21-s0002.xlsx, XLSX file, 0.3 MB [file iai.00334-21-s0002.xlsx]

## Sheet: Supplemental_SoCs
221	221	221	22	24	219	9	8	5	22	15	28	35	12	4	2	60	32	18	7	63	38	20	10	18	5	13	14	26	8	39	27	31	19
ProteinNames	Organism	UniProt_Accession	Part_Of_Protein_Complex?	Expressed_In_Heterologous_Microbe	PathGO_Term	MHP_Transcription	MHP_Translation	MHP_Cell_Cycle	MHP_Ubiquitin_Dynamics	MHP_Small_GTPase_Signaling	MHP_Regulated_Cell_Death	MHP_Cytoskeleton_Dynamics	MHP_Membrane_Dynamics	MHP_Xenophagy	Passive_Immune_Evasion (Indirect)	Host_Adherence	Host_Invasion	Disseminate_In_Host	Niche_Creation_In_Host	Suppress_Host_Immune_Signaling	Resist_Host_Phagocytosis	Resist_Host_Complement	Resist_Host_AMP	Resist_Host_Oxidative_Killing	Counter_Host_Cytokine	Counter_Host_Immunoglobulin	Resist_Other_Host_Immune_Effector	Suppress_Host_Antigen_Presentation,Modulate_Detection	Immunomodulate	Induce_Inflammation	Liberate_Host_Cell,Permeabilize_Host_Tissue,Destroy_Host_ECM	Cytotoxicity,Permeabilize_Host_Cell	Disable_Host_Organ
Complement-inhibitor and Plg-binding protein of A. baumannii (CipA)	Acinetobacter baumannii	D0C907			PATHGO:0000100 (mediates resistance to complement system in another organism)[PMID26681776]; PATHGO:0000253 (mediates barrier traversal in another organism)[PMID26681776]; PATHGO:0000162 (disrupts epithelial layer in another organism)[PMID26681776];													Attachment and subsequent activation of host plasminogen by CipA allows the bacteria to penetrate epithelial layers. Bacteria that do not encode CipA are defective at penetrating epithelial monolayers in vitro [PMID26681776].				CipA is a host plasminogen-binding protein. Plasminogen bound to the surface of A. baumannii by CipA, upon conversion to plasmin, degrades both host fibrinogen and host complement C3b and contributes to serum resistance. Besides its ability to bind plasminogen, CipA inhibits the alternative pathway of complement activation in vitro. Inactivation of CipA renders the bacterium sensitive to serum. C…									Attachment and subsequent activation of host plasminogen by CipA allows the bacteria to penetrate epithelial layers. Bacteria that do not encode CipA are defective at penetrating epithelial monolayers in vitro [PMID26681776].
Aerolysin	Aeromonas hydrophila	P09167			PATHGO:0000072 (mediates binding to cell surface glycoprotein in another organism)[PMID17128973]; PATHGO:0000033 (mediates pore formation in another organism)[PMID15258571]; PATHGO:0000214 (modifies tight junction or adherens junction in another organism)[PMID21917902]; PATHGO:0000384 (mediates effect within cells of an organism following secretion from another organism)[PMID21917902]; PATHGO:000…							Aerolysin is a substrate of the T2SS and is the primary effector of barrier impairment induced by Aeromonas hydrophila infection. Aerolysin treatment decreases transepithelial resistance with tight junction deformation and cytoskeletal changes [PMID21917902].				Cellular receptors for aerolysin include several GPI-linked membrane proteins. These include Thy-1, contactin, the 47 kDa eryhtrocyte aerolysin receptor, and the variant surface glycoprotein (VSG) of Trypanosoma brucei [PMID17128973]. Aerolysin is a pore-forming toxin of 47 kDa that adheres to GPI-anchored proteins on the host cell membrane. It then oligomerizes with six other monomers to form a …															Organismal intoxication with aerolysin results in diarrhea [PMID10221874]. Aerolysin is the primary effector of barrier impairment induced by Aeromonas hydrophila infection with actual cell death occurring late during infection. Aerolysin treatment decreases transepithelial resistance with tight junction deformation and cytoskeletal changes. Aerolysin also blocks wound healing [PMID21917902].	Aerolysin is a pore-forming toxin with a median lethal dose in mice of 10 micrograms/kg. It causes hemolysis in several species and is cytotoxic toward a range of cell types [PMID15258571].
AexU	Aeromonas hydrophila	A0FKE5			PATHGO:0000232 (suppresses phagocytosis in another organism)[PMID17644303]; PATHGO:0000295 (suppresses NF-kappaB signaling in another organism)[PMID20553837]; PATHGO:0000216 (mediates filamentous actin depolymerization in another organism)[PMID21963679]; PATHGO:0000384 (mediates effect within cells of an organism following secretion from another organism)[PMID17582731]; PATHGO:0000367 (mediates A…					AexU is a T3SS effector with both ADP-ribosyltransferase and GTPase-activating protein activities [PMID17582731].		AexU of Aeromonas veronii disrupts the actin cytoskeleton of HeLa cells during infection [PMID21963679].								AexU inhibits the activation of NFkappaB by downregulating the phosphorylation of IkappaBalpha and thereby downregulating immune signaling. AexU mutants that lack both the ADP-ribosylating and GTPase activating properties, do not downregulate host NFkappaB signaling [PMID20553837].	AexU is a T3SS effector with both ADP-ribosyltransferase and small GTPase-activating protein activities [PMID17582731]. AexU inhibits macrophage phagocytosis [PMID17644303].
Hemolysin co-regulated protein (Hcp)	Aeromonas hydrophila	Q6TP03; Q0PZH6			PATHGO:0000335 (induces apoptosis in another organism)[PMID18037263]; PATHGO:0000232 (suppresses phagocytosis in another organism)[PMID20798163]; PATHGO:0000110 (mediates secretion of protein effector)[PMID20798163]; PATHGO:0000384 (mediates effect within cells of an organism following secretion from another organism)[PMID20798163]; PATHGO:0000310 (suppresses cytokine activity in another organism…						Hcp induces apoptosis via induction of caspase-3 [PMID18037263].										Bacterial mutants that do not secrete Hcp are phagocytosed by host macrophages at a much higher rate than wild-type bacteria [PMID20798163].								Bacterial mutants that do not encode Hcp, when inoculated intraperitoneally in the presence of recombinant Hcp, increase intraperitoneal concentrations of IL-2, IL-10, IL-15, G-CSF, and MIP-1beta and decreases concentrations of IFN-gamma, IL-1alpha, and macrophage colony-stimulating factor when compared to the bacterial mutant alone [PMID20798163]. The action of Hcp appears to be suppressing the …
RTX family leukotoxin, LtxA	Aggregatibacter actinomycetemcomitans	H0KH93			PATHGO:0000234 (mediates binding to integrin in another organism)[PMID18375764]; PATHGO:0000033 (mediates pore formation in another organism)[PMID20200418];											Leukotoxin A (LtxA) targets leukocytes specifically because its binding depends on the host integrin LFA-1 [PMID18375764].																LtxA interacts with human erythrocyte P2 receptors, P2X1 and P2X7, to induce hemolysis. LtxA induced hemolysis can be prevented by pannexin blockers [PMID22906303]. LtxA exhibits non-specific beta-hemolysis activity. At high doses, LtxA causes pore formation in the membrane and necrosis in its host cells. (1) Cellular intoxication by LtxA boosts intracellular calcium, even before interaction with…
E7	Alphapapillomavirus	P03129; P06464; P04020; P06788; P17387			PATHGO:0000331 (modulates cell cycle in another organism)[PMID19956366]; PATHGO:0000300 (disrupts STING signaling in another organism)[PMID26405230]; PATHGO:0000326 (modulates transcription in another organism)[PMID19956366];	E7 protein from human papillomavirus binds host retinoblastoma protein (Rb). E7 from the more oncogenic viruses binds Rb with significantly higher affinity. E7 disrupts the association of Rb with host E2F family transcription factors to relieve suppression of transcription in virally infected cells. This also allows cell cycle progression [PMID19956366]. E7 catalyzes the formation of an inhibitor…		E7 disrupts the association of pRb with host E2F family transcription factors to relieve suppression of transcription in virally infected cells. This allows cell cycle progression into S phase to allow viral replication. In addition, E7 associates with the host cell cycle regulators cyclin A, cyclin E, cyclin-dependent kinase inhibitor p21(Cip1) and p27(Kip1) to force the resisting host cell thro…												E7, via the Leu-Xxx-Cys-Xxx-Glu motif, binds the host adaptor protein STING which is downstream of the intracellular DNA sensor cGAS, of the cGAS-STING pathway, and is crucial for detecting DNA and responding to viral infections [PMID26405230].								E7 catalyzes the formation of an inhibitory transcriptional complex that recruits a variety of host transcriptional regulators to the TLR9 promoter to repress transcription and thereby limit the detection of dsDNA within the host cell [PMID23752229].
Bacillus collagen-like protein of anthracis (BclA)	Bacillus anthracis	A0A6G3B3J9			PATHGO:0000341 (mediates binding of complement control protein in another organism)[PMID27304426];																	BclA, a component of spores of Bacillus anthracis, mediates the attachment of host complement factor H, a complement control protein, to the bacterial spore. This produces a down-regulation of host complement both in vitro and in a mouse model of infection. BclA is the most abundant protein in the exosporium, the outermost layer of B. anthracis spores. BclA improves persistence in mouse lungs and…
ClpX	Bacillus anthracis	Q81LB9			PATHGO:0000104 (disrupts antimicrobial peptide binding in another organism)[PMID20375606];																		ClpX is a protease responsible, along with anthrolysin O, for the hemolytic activity of the Sterne strain of B. anthracis. It provides resistance to the host antimicrobial peptide cathelicidin [PMID20375606].
Edema factor	Bacillus anthracis	P40136; A0A0E3TIJ6; Q52NH2	edema factor-protective antigen (edema toxin, ET)		PATHGO:0000173 (modulates cAMP synthesis within a cell of another organism)[PMID15558214][PMID26978402]; PATHGO:0000220 (suppresses inflammatory cytokine release in another organism)[PMID15814721][PMID16626931][PMID18698416]; PATHGO:0000080 (suppresses dendritic cell activation in another organism)[PMID15814721]; PATHGO:0000326 (modulates transcription in host cell)[PMID18698416];	Edema factor interfere[s] with transcription and secretion of neutrophil chemokines, as well as neutrophil recruitment during active infection [PMID18698416].														Edema factor is a calmodulin-dependent adenylate cyclase that can convert up to 2000 adenosine triphosphate (ATP) molecules to cyclic AMP (cAMP) per second [PMID26978402]. Edema factor combined with protective antigen (PA) makes edema toxin (ET). The accumulation of cAMP blocks production of tumor necrosis factor (TNF) in monocytes, thereby impairing their bactericidal activity [PMID15558214]. Mu…													Intravenous injection of 37.5 microgram of EF + 37.5 microgram of PA into female Balbc/J mice causes widespread histopathological lesions in the adrenal glands, lymphoid organs, bone, bone marrow, gastrointestinal mucosa, heart, kidneys, reproductive tract mucosa and follicular cells, and submandibular glands. No lesions of the liver or brain are observed. All seven female BalbC/J mice given 37.5…
Immune inhibitor A (InhA; peptidase M6)	Bacillus anthracis	A0A0F7RM87		A B. subtilis strain genetically modified to produce InhA induced a decrease in trans-endothelial electrical resistance in HBMEC monolayers [PMID21437287].	PATHGO:0000253 (mediates barrier traversal in another organism)[PMID22452315];													InhA is a secreted zinc metalloprotease that cleaves host proteins involved in the coagulation cascade potentially helping the pathogen to disseminate through the circulatory system [PMID22452315]. Purified InhA extracted from B. anthracis and introduced via the intravenous route caused an increase in blood brain barrier permeability as measured by marker dye uptake into mouse brain tissue. An In…
Lethal factor	Bacillus anthracis	P15917; Q52NH3; D8HA97; I3XID8	lethal factor-protective antigen (lethal toxin, LT)		PATHGO:0000211 (mediates binding to the cell surface in another organism)[PMID22219086]; PATHGO:0000220 (suppresses inflammatory cytokine release in another organism)[PMID18698416][PMID26978402]; PATHGO:0000290 (suppresses MAPK signaling in another organism)[PMID26978402]; PATHGO:0000080 (suppresses dendritic cell activation in another organism)[PMID15814721]; PATHGO:0000349 (enhances inflammasom…											Cell-binding studies have indicated that the lethal toxin can bind to mammalian cells even when host receptors specific for protective antigen were blocked. This suggests that LT can bind via a different receptor. Lethal factor and protective antigen can fully assemble to lethal toxin in the blood stream and recognize receptors that do NOT interact with PA [PMID22219086].		The activity of lethal toxin reduces human alveolar epithelial barrier function during pulmonary B_anthracis infection [PMID23027535].		Lethal factor is a Zn2+-dependent metalloprotease. It requires protective antigen for entry into a mammalian cell via one of two receptors. Lethal factor is active against nearly all forms of mitogen-activated protein kinase kinase (MAPKK), destruction of which prevents the phosphorylation of a wide variety of regulatory molecules including p38, extracellular-regulated kinase (ERK), and Jun N-ter…										Anthrax lethal factor activates the host nucleotide-binding domain leucine-rich repeat pyrin domain-containing 1B (NLRP1B) inflammasome by cleaving NLRP1B after Lys44 (PMID30872531].	The activity of lethal toxin reduces human alveolar epithelial barrier function during pulmonary B_anthracis infection [PMID23027535].		Lethal toxin (LF + PA) has an intravenous median lethal dose in mice of less than 114 microgram/kg [PMID6806598]. Lethal toxin is less potent that edema toxin in causing cell and vascular damage ex vivo and in vivo. But LF and EF probably work in a synergistic manner to enhance B_anthracis virulence and/or lethality [PMID20944747]. Lethal factor is not required for virulence of B_anthracis in rab…
Phosphatidylinositol-specific phospholipase C (PI-PLC; 1-phosphatidylinositol phosphodiesterase)	Bacillus anthracis	A0A0F7RF09		When PI-PLC is expressed heterologously in Listeria monocytogenes, it had a high activity toward GPI-anchored host (mouse) proteins [PMID16177340].	PATHGO:0000233 (disrupts toll-like receptor signaling in another organism)[PMID15944308]; PATHGO:0000080 (suppresses dendritic cell activation in another organism)[PMID15944308]; PATHGO:0000055 (mediates membrane phospholipid cleavage in another organism)[PMID15944308];																						PI-PLC of B_anthracis decreases host dendritic cell function and T cell responses, possibly by cleaving GPI-anchored proteins that are important for the toll-like receptor-mediated activation. GPI-anchored proteins include the LPS receptor CD14 and the Fcgamma receptor III that are expressed by antigen-presenting cells. Treatment of host cells with PI-PLC inhibits MAPK signaling. It also inhibits…
Protective antigen	Bacillus anthracis	P13423	lethal toxin-protective antigen (lethal toxin, LT); edema factor-protective antigen (edema toxin, ET)		PATHGO:0000072 (mediates binding to cell surface glycoprotein in another organism)[PMID22219086]; PATHGO:0000369 (mediates cell invasion by macromolecule from another organism)[PMID15680766]; PATHGO:0000033 (mediates pore formation in another organism)[PMID15680766];											Protective antigen (PA) is necessary for the intracellular delivery of both lethal factor and edema factor. In combination with PA, lethal factor is lethal toxin (LT) and edema factor is edema toxin (ET). PA is the essential compoment of anthrax vaccine. It mediates entry via either of two receptors. Lethal toxin, 710 kDa is formed when up to three molecules of LF bind a heptamer of protective an…	Protective antigen is able to form pores in lipid bilayers in a manner similar to pore-forming toxins such as aerolysin. For this to occur, a 20 kDa peptide must be proteolytically removed from the N terminus of PA. The protein can then polymerize to form a heptameric ring on the cell surface that has a lumen of 0.2-0.35 micrometers. Both LF and EF association with PA accelerate heptamerization. …
Superoxide dismutase (SodA1)	Bacillus anthracis	Q81LW0			PATHGO:0000230 (mediates free radical detoxification)[PMID18955476]; PATHGO:0000271 (mediates resistance to oxidative killing in another organism)[PMID18955476];																			Spores of a Bacillus strain in which all four genes encoding superoxide dismutase were deleted had a greater sensitivity to oxidative stress, a reduced survival time in a macrophage cell ine (RAW264.7), and were attenuated upon intranasal challenge in mice. SOD activity is redundant [PMID18955476].
Superoxide dismutase (SodA2)	Bacillus anthracis	Q81JK8			PATHGO:0000230 (mediates free radical detoxification)[PMID18955476]; PATHGO:0000271 (mediates resistance to oxidative killing in another organism)[PMID18955476];																			Spores of a Bacillus strain in which all four genes encoding superoxide dismutase were deleted had a greater sensitivity to oxidative stress, a reduced survival time in a macrophage cell ine (RAW264.7), and were attenuated upon intranasal challenge in mice. SOD activity is redundant [PMID18955476].
Superoxide dismutase (SodC)	Bacillus anthracis	A0A1J9V7F5; A0A0F7R6M6			PATHGO:0000230 (mediates free radical detoxification)[PMID18955476]; PATHGO:0000271 (mediates resistance to oxidative killing in another organism)[PMID18955476];																			Spores of a Bacillus strain in which all four genes encoding superoxide dismutase were deleted had a greater sensitivity to oxidative stress, a reduced survival time in a macrophage cell ine (RAW264.7), and were attenuated upon intranasal challenge in mice. SOD activity is redundant [PMID18955476].
HBL enterotoxin, component B	Bacillus cereus	Q32TI0	HBL is composed of the B, L1 and L2 subunits. All three components bind to a host cell membrane independently [PMID18175317].		PATHGO:0000211 (mediates binding to the cell surface in another organism)[PMID31137585]; PATHGO:0000033 (mediates pore formation in another organism)[PMID31137585];											Each of the HBL components can bind to the cell membrane individually [PMID8995253]. Binding of component B to the cell surface is the crucial step both for pore formation and for cytotoxic activity [PMID31137585].														HBL activates the NLRP3 inflammasome with secretion of IL-1beta and IL-18 and instigation of pyroptosis. Inhibition of the inflammasome prevented B. cereus-induced lethality. Inflammasome activation was a requirement for mortality [PMID30531979]. Induction of inflammasomes could be a result of host immune recognition of cellular membrane damage by HBL [SME].		After the three components of the hemolytic toxin bind to the host cell membrane independently, they form a complex which then forms a pore [PMID8995253]. It is only toxic as a ternary complex; none of the individual components is toxic by itself. The tripartite toxin is cytotoxic, dermonecrotic, and can permeabilize blood vessels [PMID7591080]. The B component is the most important for cytotoxic…
HBL enterotoxin, component L1	Bacillus cereus	Q32TH8	HBL is composed of the B, L1 and L2 subunits. All three components bind to a host cell membrane independently [PMID18175317].		PATHGO:0000211 (mediates binding to the cell surface in another organism)[PMID31137585]; PATHGO:0000033 (mediates pore formation in another organism)[PMID31137585];											Each of the HBL components can bind to cell membrane individually [PMID8995253]. Component L1 enhances the binding of component B to host cell membranes [PMID31137585]. L1 and L2 can form a complex in solution before binding to the cell membrane [PMID28926954].														HBL activates the NLRP3 inflammasome with secretion of IL-1beta and IL-18 and instigation of pyroptosis. Inhibition of the inflammasome prevented B. cereus-induced lethality. Inflammasome activation was a requirement for mortality [PMID30531979]. Induction of inflammasomes could be a result of host immune recognition of cellular membrane damage by HBL [SME].		After the three components of the hemolytic toxin bind to the host cell membrane independently, they form a complex which then forms a pore [PMID8995253]. It is only toxic as a ternary complex; none of the individual components is toxic by itself. The tripartite toxin is cytotoxic, dermonecrotic, and can permeabilize blood vessels [PMID7591080]. Pore formation by HBL is achieved by stepwise, orde…
HBL enterotoxin, component L2	Bacillus cereus	Q32TH9	Hemolysin BL is composed of the B, L1 and L2 subunits. All three components bind to a host cell membrane independently [PMID18175317].		PATHGO:0000211 (mediates binding to the cell surface in another organism)[PMID28926954]; PATHGO:0000033 (mediates pore formation in another organism)[PMID31137585];											Each of the HBL components can bind to the host cell membrane individually [PMID8995253]. L1 and L2 can form a complex in solution before binding to the cell membrane [PMID28926954].														HBL activates the NLRP3 inflammasome with secretion of IL-1beta and IL-18 and instigation of pyroptosis. Inhibition of the inflammasome prevented B. cereus-induced lethality. Inflammasome activation was a requirement for mortality [PMID30531979]. Induction of inflammasomes could be a result of host immune recognition of cellular membrane damage by HBL [SME].		After the three components of the hemolytic toxin bind to the host cell membrane independently, they form a complex which then forms a pore [PMID8995253]. It is only toxic as a ternary complex; none of the individual components is toxic by itself. The tripartite toxin is cytotoxic, dermonecrotic, and can permeabilize blood vessels [PMID7591080]. Pore formation by HBL is achieved by stepwise, orde…
Fragilysin (Bacteroides fragilis toxin; BFT)	Bacteroides fragilis	P54355			PATHGO:0000072 (mediates binding to cell surface glycoprotein in another organism)[PMID23850366]; PATHGO:0000260 (mediates filamentous actin rearrangement in another organism)[PMID23850366]; PATHGO:0000214 (modifies tight junction or adherens junction in another organism)[PMID11093933]; PATHGO:0000161 (disrupts mucosal barrier in another organism)[PMID11093933];							Although the total filamentous actin content of mammalian cells treated with BFT is unaltered, a marked redistribution of F-actin occurs, with decreased stress fibers and peripheral filament condensation observed in unpolarized HT29 cells treated with BFT. The only cellular protein demonstrated to be rapidly cleaved after treatment of colonic epithelial cells with BFT is the zonula adherens prote…				BFT is believed to bind to specific apical membrane receptors on colonic epithelial cells, but one has not yet been identified. Inhibitors of microtubules and endosomal or Golgi trafficking do not alter induction of cell morphology changes by BFT which strongly suggests that internalization of BFT is not required for its activity [PMID23850366].														BFT is the required inducer for a procarcinogenic signaling relay from colonic epithelial cells to a mucosal Th17 immune response that results in selective NFkappaB activation in distal colonic epithelial cells that can trigger tumorigenesis [PMID29398651]. At high doses, fragilysin causes hemorrhagic inflammation [PMID10994529].	Fragilysin is a divalent zinc cation-dependent proteinase with autocatalytic activity. There are three variants of the metalloprotease. It has type IV collagenase activity. Fragilysin has in vitro proteolytic activity toward the cytoskeletal/ extracellular matrix proteins actin, gelatin, casein and, to a lesser degree, tropomyosin and fibrinogen. Fragilysin does not hydrolyze collagen I and V, fi…
Bartonella adhesin A (BadA)	Bartonella henselae	Q5MWV9		Heterologous expression of BadA in Escherichia coli leads to bacterial autoagglutination, binding to collagen, and binding to endothelial cells. The BadA-expressing E. coli were more virulent in a Galleria mellonella infection model when compared to unmodified E. coli [PMID24682330].	PATHGO:0000232 (suppresses phagocytosis in another organism)[PMID15534369]; PATHGO:0000133 (mediates binding to fibronectin in another organism)[PMID23163798]; PATHGO:0000074 (mediates induction of angiogenesis in another organism)[PMID15534369]; PATHGO:0000069 (mediates binding to collagen in another organism)[PMID24682330]; PATHGO:0000326 (modulates transcription in another organism)[PMID155343…	BadA is involved in the activation of a proangiogenic phenotype. It is crucial in induction of host hypoxia inducible factor-1 (HIF-1), the key transcription factor regulating angiogenesis and for the secretion of host proangiogenic compounds such as vascular endothelial growth factor (VEGF)[PMID15534369].										BadA is a trimeric autotransporter adhesin that can form a pilus-like structure and mediates binding to host fibronectin and adherence to host endothelial cells. It may interfere somewhat with the adhesion to host cells mediated by the VirB/D4 or the Trw type IV secretion systems by its formation of a dense layer on the bacterial surface [PMID23163798]. BadA mediates autoagglutination, adherence …					The presence of BadA on the bacterial cell inhibits phagocytosis by J774 murine macrophages [PMID15534369].
Bordetella T3SS effector A (BteA; Bordetella outer protein C; BopC)	Bordetella bronchiseptica	L0PR31			PATHGO:0000232 (suppresses phagocytosis in another organism)[PMID26828590]; PATHGO:0000384 (mediates effect within cells of an organism following secretion from another organism)[PMID26828590];																Host actin polymerization is required for BteA-induced necrosis. BteA seems to induce necrosis by exploiting the actin polymerization signaling pathway and inhibiting macrophage phagocytosis [PMID26828590].									BteA is involved in in the dephosphorylation of tyrosine-phosphorylated proteins of host cells [PMID21423776]. It is both necessary and sufficient for host cell necrosis [PMID16164564]. Expression of BteA is lethal for the yeast Saccharomyces cerevisiae. Deletion of the gene encoding BteA prevent the persistance of Bordetella bronchiseptica in the lower respiratory tract of both rats and mice [PM…
Vag8	Bordetella bronchiseptica	A0A0H3LKS3			PATHGO:0000100 (mediates resistance to complement system in another organism)[PMID28742139];																	Bordetella pertussis autotransporter Vag8 is a serine protease that binds human host C1 esterase inhibitor and confers serum resistance. Vag8 was disrupted in two different B. pertussis strains, BP338 and 18-323, and the mutants were tested for their ability to bind C1inh in a surface-binding assay. Neither mutant strain was capable of binding C1inh, whereas a complemented strain successfully bou…
BatB	Bordetella parapertussis	Q7WC76			PATHGO:0000257 (mediates immunoglobulin neutralization in another organism)[PMID18426869];																					BatB proteins are autotransporter proteins of Bordetella with a conserved N-terminal and C-terminal region but a variable number of 88-amino acid repeats. BatB binds host immunoglobulin in vitro. In vivo, a B. pertussis mutant in which the gene for BatB is deleted was cleared more rapidly from the lower respiratory tract because of its inability to overcome the immune defenses. BatB prevents nons…
Adenylate cyclase toxin (CyaA)	Bordetella pertussis	P0DKX7; J7QLC0; Q57506			PATHGO:0000234 (mediates binding to integrin in another organism)[PMID16390041]; PATHGO:0000369 (mediates cell invasion by macromolecule from another organism)[PMID18426886]; PATHGO:0000335 (induces apoptosis in another organism)[PMID16390441]; PATHGO:0000173 (modulates cAMP synthesis within a cell of another organism)[PMID18426886]; PATHGO:0000211 (mediates binding to the cell surface in another…						The AC toxin induces apoptosis in host phagocytic cells. Macrophages intoxicated with the adenylate cyclase toxin undergo apoptosis. Acylation of the toxin isn't absolutely required for the adenylate cyclase activity, but it enhances that activity by two orders of magnitude. The decrease in ATP stores and the corresponding increase in intracellular cAMP does not appear to directly kill the host c…					The AC toxin binds to cells that possess complement receptor 3 (CR3), a beta2-integrin heterodimer consisting of CD11b and CD18 [PMID16390041]. The AC toxin can bind to host T-cells, which do not possess CR3, by binding to the cell surface and translocating the catalytic domain through the membrane [PMID18426886].	The AC toxin can bind to T-cells, which do not possess CR3, by binding to the cell surface and translocating the catalytic domain through the membrane [PMID18426886].			The adenylate cyclase toxin causes upregulation and accumulation of cAMP in T cells, which triggers PKA activation. PKA then inhibits T-cell activation by blocking the host MAP kinase cascade, which then interferes with chemokine receptor signaling and inhibits T-cell chemotaxis [PMID18426886]. The absence of the genes for adenylate cyclase toxin and hemolysin in B. pertussis results in a decreas…	The AC toxin's primary function appears to be the dysregulation and paralysis of host phagocytic cells. This activity is thought to prolong the persistence of the bacteria in the host [PMID16390041].
Pertussis toxin, S1	Bordetella pertussis	P04977	Pertussis holotoxin has a molecular mass of 105 kDa. It consists of one enzymatically active A subunit (S1) associated with a pentamer of B subunits (one S2, one S3, two S4, and one S5) [PMID17420233].		PATHGO:0000232 (suppresses phagocytosis in another organism)[PMID23027529]; PATHGO:0000170 (disrupts cAMP level within a cell of another organism)[PMID17562776]; PATHGO:0000279 (stimulates heterotrimeric GTPase activity in another organism)[PMID17562776]; PATHGO:0000308 (disrupts antigen presentation in another organism)[PMID23027529]; PATHGO:0000384 (mediates effect within cells of an organism f…																Pertussis toxin (PT) interferes with the chemotaxis of multiple host cell types in vitro and in vivo. In the case of neutrophils, PT reduces early influx into the mouse respiratory tract by suppressing gene expression for the neutrophil-attracting chemokines keratinocyte-derived chemokine and lipopolysaccharide-induced CXC chemokine as well as macrophage inflammatory protein-2. PT also suppresses…							Pertussis toxin suppresses the expression of antigen-presenting molecules [PMID23027529]. The absence of the gene for pertussis toxin in B. pertussis results in a decrease in median lethal dose for the organism in an infant mouse model from 2000 organisms (per mouse) to five million organisms [PMID2872097]. In a mouse model of infection, Bordetella mutants deficient in pertussis toxin have a redu…		The A subunit (S1) is an ADP-ribosyltransferase that targets heterotrimeric Gi and Go proteins, preventing signaling from G protein coupled receptors (GPCRs) that activate these proteins. Since these proteins typically inhibit signaling from activated Gs subunits, this results in a potentiation of stimulatory G protein signaling and thus a prolongation of elevated cAMP levels in the cell [PMID175…
Pertussis toxin, S2	Bordetella pertussis	P04978	Pertussis holotoxin has a molecular mass of 105 kDa. It consists of one enzymatically active A subunit (S1) associated with a pentamer of B subunits (one S2, one S3, two S4, and one S5) [PMID17420233].		PATHGO:0000211 (mediates binding to the cell surface in another organism)[PMID17562776]; PATHGO:0000369 (mediates cell invasion by macromolecule from another organism)[PMID21740523]; PATHGO:0000291 (enhances MAPK signaling in another organism)[PMID17562776];											The pertussis toxin subunits that form the delivery pentamer bind and deliver the effector subunit (S1) into mammalian cells [PMID17562776].	Pertussis toxin is endocytosed into the host cell and enters the cytosol of the cell through the endoplasmic reticulum. The catalytic subunit of the pertussis toxin is extruded into the cytosol form the endoplasmic reticulum via the sec61 translocon pore [PMID18702515]. The B oligomer binds to toxin of the target cell receptors and assists in receptor-mediated endocytosis and retrograde transport…			The pertussis toxin pentamer responsible for translocation of the catalytic subunit into cells also appears to play a role in the effect of the pertussis toxin on T cell receptor (TCR) signaling. In T cells, pertussis holotoxin or the B pentamer binding to the TCR activates second messenger signaling pathways leading to inositol phosphate accumulation and release of intracellular Ca2+. This cause…
Pertussis toxin, S3	Bordetella pertussis	P04979	Pertussis holotoxin has a molecular mass of 105 kDa. It consists of one enzymatically active A subunit (S1) associated with a pentamer of B subunits (one S2, one S3, two S4, and one S5) [PMID17420233].		PATHGO:0000211 (mediates binding to the cell surface in another organism)[PMID17562776]; PATHGO:0000369 (mediates cell invasion by macromolecule from another organism)[PMID21740523]; PATHGO:0000291 (enhances MAPK signaling in another organism)[PMID17562776];											The pertussis toxin subunits that form the delivery pentamer bind and deliver the effector subunit (S1) into mammalian cells [PMID17562776].	Pertussis toxin is endocytosed into the host cell and enters the cytosol of the cell through the endoplasmic reticulum. The catalytic subunit of the pertussis toxin is extruded into the cytosol form the endoplasmic reticulum via the sec61 translocon pore [PMID18702515]. The B oligomer binds to toxin of the target cell receptors and assists in receptor-mediated endocytosis and retrograde transport…			The pertussis toxin pentamer responsible for translocation of the catalytic subunit into cells also appears to play a role in the effect of the pertussis toxin on T cell receptor (TCR) signaling. In T cells, pertussis holotoxin or the B pentamer binding to the TCR activates second messenger signaling pathways leading to inositol phosphate accumulation and release of intracellular Ca2+. This cause…
Pertussis toxin, S4	Bordetella pertussis	P0A3R5	Pertussis holotoxin has a molecular mass of 105 kDa. It consists of one enzymatically active A subunit (S1) associated with a pentamer of B subunits (one S2, one S3, two S4, and one S5) [PMID17420233].		PATHGO:0000211 (mediates binding to the cell surface in another organism)[PMID17562776]; PATHGO:0000369 (mediates cell invasion by macromolecule from another organism)[PMID21740523]; PATHGO:0000291 (enhances MAPK signaling in another organism)[PMID17562776];											The pertussis toxin subunits that form the delivery pentamer bind and deliver the effector subunit (S1) into mammalian cells [PMID17562776].	Pertussis toxin is endocytosed into the host cell and enters the cytosol of the cell through the endoplasmic reticulum. The catalytic subunit of the pertussis toxin is extruded into the cytosol form the endoplasmic reticulum via the sec61 translocon pore [PMID18702515]. The B oligomer binds to toxin of the target cell receptors and assists in receptor-mediated endocytosis and retrograde transport…			The pertussis toxin pentamer responsible for translocation of the catalytic subunit into cells also appears to play a role in the effect of the pertussis toxin on T cell receptor (TCR) signaling. In T cells, pertussis holotoxin or the B pentamer binding to the TCR activates second messenger signaling pathways leading to inositol phosphate accumulation and release of intracellular Ca2+. This cause…
Pertussis toxin, S5	Bordetella pertussis	P04981	Pertussis holotoxin has a molecular mass of 105 kDa. It consists of one enzymatically active A subunit (S1) associated with a pentamer of B subunits (one S2, one S3, two S4, and one S5) [PMID17420233].		PATHGO:0000211 (mediates binding to the cell surface in another organism)[PMID17562776]; PATHGO:0000369 (mediates cell invasion by macromolecule from another organism)[PMID21740523]; PATHGO:0000291 (enhances MAPK signaling in another organism)[PMID17562776];											The pertussis toxin subunits that form the delivery pentamer bind and deliver the effector subunit (S1) into mammalian cells [PMID17562776].	Pertussis toxin is endocytosed into the host cell and enters the cytosol of the cell through the endoplasmic reticulum. The catalytic subunit of the pertussis toxin is extruded into the cytosol form the endoplasmic reticulum via the sec61 translocon pore [PMID18702515]. The B oligomer binds to toxin of the target cell receptors and assists in receptor-mediated endocytosis and retrograde transport…			The pertussis toxin pentamer responsible for translocation of the catalytic subunit into cells also appears to play a role in the effect of the pertussis toxin on T cell receptor (TCR) signaling. In T cells, pertussis holotoxin or the B pentamer binding to the TCR activates second messenger signaling pathways leading to inositol phosphate accumulation and release of intracellular Ca2+. This cause…
Bordetella outer protein N (BopN)	Bordetella sp	Q84CS9; A0A0T7CL63; A0A0H3LL96			PATHGO:0000220 (suppresses inflammatory cytokine release in another organism)[PMID20008527]; PATHGO:0000295 (suppresses NF-kappaB signaling in another organism)[PMID21383764]; PATHGO:0000384 (mediates effect within cells of an organism following secretion from another organism)[PMID20008527]; PATHGO:0000364 (mediates anti-inflammatory cytokine production in another organism)[PMID20008527][PMID213…															BopN is an effector secreted via the T3SS of Bordetella. Its N terminus mediates translocation into the host cell nucleus while the C terminal portion blocks host NFkappaB p65 translocation into the nucleus. BopN induces production of host anti-inflammatory cytokine interleukin-10. A bacterial strain in which the gene encoding BopN was deleted was unable to induce interleukin-10 production in mic…
Outer surface protein B (OspB)	Borrelia burgdorferi	P17739			PATHGO:0000231 (suppresses opsonization in another organism)[PMID18068388]; PATHGO:0000100 (mediates resistance to complement system in another organism)[PMID18068388];																OspB is an abundant lipoprotein on the bacterial surface that allows the bacterium to resist phagocytosis by neutrophils. It significantly reduces the amount of complement component C3bi deposited on the bacterium when exposed to serum. Expression of OspB significantly decreases the oxidative burst of neutrophils when compared to OspA expression [PMID18068388].	OspB is an abundant lipoprotein on the bacterial surface that significantly reduces the amount of complement component C3bi deposited on the bacterium when exposed to serum [PMID18068388].
TssM	Burkholderia pseudomallei	Q3JL44			PATHGO:0000220 (suppresses inflammatory cytokine release in another organism)[PMID20335533]; PATHGO:0000314 (modulates TRAF signaling in another organism)[PMID20335533]; PATHGO:0000384 (mediates effect within cells of an organism following secretion from another organism)[PMID20335533]; PATHGO:0000325 (modulates ubiquitin dynamics in another organism)[PMID20335533];				The T2SS effector deubiquitinase TssM suppress the activation of NFkappaB as mediated by the host toll-like receptors TLR2, TLR4, and TLR5. When overexpressed in HEK293T cells, TssM potently inhibits host TNF-mediated NFkappaB activation without harming the cells. Ubiquitinated forms of TRAF-3, TRAF-6 and IkappaB are diminished when incubated in vitro with TssM. Mice infected with B. pseudomallei…											B. pseudomallei (strain KHW) expressing the T2SS effector deubiquitinase TssM suppress the activation of NFkappaB as mediated by the host toll-like receptors TLR2, TLR4, and TLR5 (which are activated by the bacterium in the course of a typical infection). These bacteria are also less stimulatory to epithelial cells and macrophages when compared to other Gram-negative bacteria and to heat-killed K…
High temperature requirement A (HtrA; DegQ; protease DO)	Campylobacter jejuni	A7H2F1; Q0P928; Q46120; Q46094			PATHGO:0000211 (mediates binding to the cell surface in another organism)[PMID21939552]; PATHGO:0000159 (disrupts cell-cell adhesion in another organism)[PMID30345086]; PATHGO:0000162 (disrupts epithelial layer in another organism)[PMID22534208][PMID30345086];											HtrA is involved in host cell adhesion [PMID21939552].															HtrA is a secreted, heat shock-induced, serine proteinase from C. jejuni involved in the stress response. HtrA triggers shedding of the extracellular, 90 kDa, N-terminal domain of E-cadherin in both polarized and non-polarized cultured cells. Bacteria which did not express HtrA, or which express a catalytically inactive mutant, were deficient in their ability to cross polarized epithelial cell la…
Candidalysin (Extent of cell elongation 1 protein; Ece1p)	Candida albicans	Q07730			PATHGO:0000029 (mediates membrane damage in another organism)[PMID31288097]; PATHGO:0000161 (disrupts mucosal barrier in another organism)[PMID29871918]; PATHGO:0000162 (disrupts epithelial layer in another organism)[PMID27027296][PMID29871918];																									The membrane damage from candidalysin results in LDH release and calcium ion influx. This leads to the activation of host matrix metalloproteases and the release of epidermal growth factor ligands which activate EGFR which leads to induction of MAPK signaling via p38 and ERK 1/2 and the activation of host c-Fos [PMID31288097]. "[T]reatment of A431 vaginal epithelial cells with candidalysin induce…	Transcellular translocation of C. albicans through intestinal layers appears to be mediated by candidalysin [PMID29871918].	Candidalysin is a secreted protein that is critical for host epithelial damage and cytokine secretion. The 271 residue protein is a substrate for the Golgi Kex2p (and then Kex1p) proteases that can cleave it into eight peptides. The candidalysin peptide 62-93 (SIIGIIMGILGNIPQVIQIIMSIVKAFKGNKR) can lyse mulitple human epithelial cell types and also induce hemolysis of red blood cells. Cell permeab…
High affinity glucose transporter 1 (Hgt1p)	Candida albicans	A0A1D8PCL1			PATHGO:0000232 (suppresses phagocytosis in another organism)[PMID30697200];																Hgt1p is a transmembrane protein that can be expressed on the fungal cell wall and binds host factor H. Exterior Hgt1p decreases phagocytosis and fungal cell killing by human neutrophils. Blocking the binding of factor H to Hgt1p enhances host neutrophil phagocytosis [PMID30697200].
Nonstructural protein 2 (NSP2)	Chikungunya alphavirus	F2YI08			PATHGO:0000302 (disrupts JAK-STAT signaling in another organism)[PMID20686047];		NSP2 from CHIKV can shutoff host cell protein translation [PMID27318152].													Ectopic expression of NSP2 from a plasmid in cultured cells blocks the translocation of host phosphorylated STAT1 to the nucleus. NSP2 is a potent inhibitor of IFN-induced JAK-STAT signaling. NSP2 alone is able to block the JAK-STAT pathway. In a mutant virus expressing NSP2 with the Pro718Ser mutation, there was no demonstrated ability to block the JAK-STAT pathway rendering the virus replicons …
Chlamydial protease-like activity factor (CPAF; tail-specific protease; Tsp)	Chlamydia trachomatis	O84448			PATHGO:0000104 (disrupts antimicrobial peptide binding in another organism)[PMID25752416]; PATHGO:0000162 (disrupts epithelial layer in another organism)[PMID18625845]; PATHGO:0000028 (modulates cytoskeleton in another organism)[PMID24838663];							Late in infection, CPAF is found in the inclusion lumen and the host cell cytoplasm. CPAF degrades at least two protein targets in the host cell: vimentin (cytoskeleton) filaments and the nuclear envelope protein lamin-associated protein-1 (LAP1). This occurs after the loss of the parasitophorous vacuole (inclusion) membrane integrity, but before loss of plasma membrane permeability and cell lysi…							Late in infection, CPAF is found in the inclusion lumen and the host cell cytoplasm. CPAF degrades at least two protein targets in the host cell: vimentin (cytoskeleton) filaments and the nuclear envelope protein lamin-associated protein-1 (LAP1). This occurs after the loss of the parasitophorous vacuole (inclusion) membrane integrity, but before loss of plasma membrane permeability and cell lysi…				CPAF degrades host anitmicrobial peptides [PMID25752416].									CPAF translocates from the chlamydial vacuole into the host cytosol where it cleaves various host cell proteins, including cyclin B1 and PARP, indirectly resulting in the processing of pro-apoptotic BH3-only proteins. Activation of CPAF in epithelial cells results in morphological alterations followed by the death of the cell in a non-apoptotic fashion [PMID18625845].
Non-locus of enterocyte effacement (LEE) encoded effector B (NleB)	Citrobacter rodentium	D2TT37; Q5XMK8			PATHGO:0000314 (modulates TRAF signaling in another organism)[PMID24025841][PMID23955153]; PATHGO:0000384 (mediates effect within cells of an organism following secretion from another organism)[PMID24025841][PMID23955153];															NleB is a T3SS effector that acts as a glycosyltransferase, adding GlcNAc to Arg residues in host proteins. The NleB/SseK orthologs are quite similar and consist of a catalytic domain including essential Asp-Xxx-Asp and His-Glu-Asn motifs, a helix-loop-helix (HLH) domain, and a C-terminal lid domain. NleB disrupts host pro-inflammatory NFkappaB signaling by glycosylating host death domain-contain…
TcdA	Clostridioides difficile	P16154			PATHGO:0000285 (mediates carbohydrate-derivative binding in another organism)[PMID15981462]; PATHGO:0000214 (modifies tight junction or adherens junction in another organism)[PMID16102958]; PATHGO:0000369 (mediates cell invasion by macromolecule from another organism)[PMID20498856];											For toxin A, the receptor must have a carbohydrate structure that contains at least Galβ1-4GlcNAc [PMID15981462].	The toxin is internalized into cells by clathrin and dynamin-dependent endocytosis [PMID20498856]. TcdA (and TcdB) dissociate the proteins occludin, ZO-1, and ZO-2 from tight junctions that connect cells of the intestinal epithelium. This increases epithelial permeability and may allow the migration of neutrophils to the site of infection [PMID16102958]. Both Toxins A and B undergo auto-catalytic…													Both TcdA and TcdB are able to activate the inflammasome to secrete interleukin-1beta with TcdB able to induce inflammasome activation at much lower concentrations than TcdA [PMID20398664]. TcdA induction of the inflammasome in infected cells is dependent on its ability to glucosylate the host Rho protein. This glucosylation is absolutely required for tissue damage and an inflammatory response in…
TcdB	Clostridioides difficile	P18177			PATHGO:0000284 (mediates binding to cholesterol in another organism)[PMID19252482]; PATHGO:0000214 (modifies tight junction or adherens junction in another organism)[PMID19252482]; PATHGO:0000216 (mediates filamentous actin depolymerization in another organism)[PMID19252482]; PATHGO:0000369 (mediates cell invasion by macromolecule from another organism)[PMID20498856]; PATHGO:0000033 (mediates por…					TcdB monoglucosylates the Rho family of small GTPases (Rac and Cdc42). Glucosylation prevents them from interacting with their effectors [PMID19252482].		TcdB monoglucosylates the Rho family of small GTPases (Rac and Cdc42]. Glucosylation prevents them from interacting with their effectors. The cytotoxic result is the dissolution of actin stress fibers and other gross changes in the cytoskeleton that lead to dysregulated tight junction architecture and decreased cohesion of endothelial cell monolayers [PMID19252482].				The toxin is internalized into cells by clathrin and dynamin-dependent endocytosis [PMID20498856].	The toxin is internalized into cells by clathrin and dynamin-dependent endocytosis [PMID20498856]. TcdB (and TcdA) dissociate the proteins occludin, ZO-1, and ZO-2 from tight junctions that connect cells of the intestinal epithelium. This increases epithelial permeability and may allow the migration of neutrophils to the site of infection [PMID16102958]. Both Toxins A and B undergo auto-catalytic…													Both TcdA and TcdB are able to activate the inflammasome to secrete interleukin-1beta with TcdB able to induce inflammasome activation at much lower concentrations than TcdA [PMID20398664]. TcdB is 100-1000 fold more toxic than TcdA in almost all cultured cells [PMID19252482]. This inflammatory activity may be accounted for, in whole or in part, by the action of TcdA or TcdB on the host small GTP…	TcdB monoglucosylates the Rho family of small GTPases (Rac and Cdc42]. Glucosylation prevents them from interacting with their effectors. The cytotoxic result is the dissolution of actin stress fibers and other gross changes in the cytoskeleton that lead to dysregulated tight junction architecture and decreased cohesion of endothelial cell monolayers [PMID19252482]. Toxin B can induce pore format…
Beta toxin (CPB1)	Clostridium perfringens	Q46308			PATHGO:0000384 (mediates effect within cells of an organism following secretion from another organism)[PMID23734212]; PATHGO:0000261 (mediates actin polymerization in another organism)[PMID23734212]; PATHGO:0000033 (mediates pore formation in another organism)[PMID10992452];							In porcine and human endothelial cells, beta toxin induces a disruption of the cytoskeleton, the retraction of cell borders, and necrotic cell death [PMID23734212].																				Beta toxin is responsible for fatal necrotic enteritis in animals and humans. The toxin forms cation-selective channels in lipid membranes [PMID10992452]. Tachykinin (NK1) receptors play a role in the fluid release from the circulatory system into host tissues [PMID12522069]. In porcine and human endothelial cells, beta toxin induces a disruption of the cytoskeleton, the retraction of cell border…	The beta toxin induces necroptosis (programmed necrotic cell death) in endothelial cells of the intestine, leading to necrotizing enteritis [PMID23734212]. The median lethal dose (LD50) of CBP1, when injected intravenously, is 310 ng/kg [PMID12851396].
Epsilon toxin (CPE)	Clostridium perfringens	Q02307			PATHGO:0000072 (mediates binding to cell surface glycoprotein in another organism)[PMID31201325]; PATHGO:0000369 (mediates cell invasion by macromolecule from another organism)[PMID31201325]; PATHGO:0000033 (mediates pore formation in another organism)[PMID15517462];											Epsilon toxin is a pore-forming protein whose binding is potentiated by cholesterol in the target cell membrane [PMID15517462]. The hepatitis A virus cellular receptor 1 (HAVCR1) has been implicated as a putative receptor [PMID22688384]. More convincingly, the myelin and lymphocyte protein (MAL) has also been identified as a receptor for epsilon toxin [PMID25993478]. Receptor binding is more effi…																Pore formation disrupts the cellular membrane and contributes to the leakage of water and small ions. Epsilon toxin irreversibly increases convective water flux across endothelial cells. Many of the cells become necrotic and the vessel wall ultrastructure shows considerable damage that does not resemble that seen from an acute inflammatory response [PMID16041001]. The lethality of epsilon toxin i…	Epsilon toxin is a pore-forming toxin of the aerolysin family produced by the B and D strains of C. perfringens. It plays a role in enterotoxemia, a severe neurological disease of ruminants [PMID31201325]. The median lethal intravenous dose in mice is 100 nanograms/kg [PMID6806598].
Iota toxin Ia	Clostridium perfringens	F7J0A4; Q46220			PATHGO:0000384 (mediates effect within cells of an organism following secretion from another organism)[PMID28764997]; PATHGO:0000108 (mediates actin polymerization inhibition in another organism)[PMID30297616]; PATHGO:0000161 (disrupts mucosal barrier in another organism)[PMID28764997]; PATHGO:0000162 (disrupts epithelial layer in another organism)[PMID28764997];							The enzymatic Ia iota toxin subunit is an ADP-ribosyltransferase that targets host actin at Arg177. Its activity blocks the formation of filamentous actin in cells, disrupts the cytoskeleton, and leads to cell rounding [PMID30297616].																				The cytoskeletal dysfunction induced by iota toxin Ia ultimately kills the intoxicated cell [PMID28764997].	The iota toxin alters intestinal permeability by destruction of the mucosal epithelium and altering intestinal motility [PMID28764997].
Iota toxin Ib	Clostridium perfringens	F7J0A3; Q46221			PATHGO:0000072 (mediates binding to cell surface glycoprotein in another organism)[PMID30297616]; PATHGO:0000369 (mediates cell invasion by macromolecule from another organism)[PMID30297616]; PATHGO:0000033 (mediates pore formation in another organism)[PMID30297616];											The iota toxin Ib subunit binds to the lipolysis-stimulated lipoprotein receptor (LSR) and forms an oligomer. Deletion or knock-down of the receptor confers cellular resistance to the toxin [PMID30297616].	Following association of Ia with the Ib oligomer on the host cell surface, the toxin complex is internalized. The enzymatic Ia subunit then escapes the endosome into the host cytoplasm via the pore made by oligomeric Ib subunits [PMID30297616].													By itself, the Ib subunit can cause injury to A549 and A431 cultured cells with severe ATP depletion and cellular swelling. The cells subsequently become necrotic [PMID21911469]. This necrotic cell death may be the result of the pore-forming activity of the Iota toxin 1b subunit, which can be recognized by the host innate immune system [SME].
D-glycero-D-manno-heptose-1-phosphate adenylyltransferase (Cbu0678)	Coxiella burnetii	H7C7G1			PATHGO:0000377 (modifies molecule of organism to decrease immune recognition in another organism)[PMID29481553];										Cbu0678 is essential for production of phase I LPS in C. burnetii [PMID29481553]. It codes for a D-glycero-D-manno-heptose-1-phosphate adenylyltransferase with two domains. It is predicted to make ADP-D-glycero-beta-D-mann-heptose, a sugar found in the inner core of the LPS of the bacterium [PMID14524481]. In virulent bacteria, lipid A of LPS is decorated (or capped) with an inner core of two (ea…
Superoxide dismutase C (SodC; cbu1822)	Coxiella burnetii	Q83AQ8		When expressed in a E. coli that lacks genes encoding superoxide dismutase, and is very susceptible to peroxide killing in stationary phase, SodC from C. burnetii restores resistance to hydrogen peroxide [PMID25962997].	PATHGO:0000230 (mediates free radical detoxification)[PMID25962997]; PATHGO:0000271 (mediates resistance to oxidative killing in another organism)[PMID25962997];																			The C. burnetii SodC is an enzyme dependent upon the divalent ions Cu2+ and Zn2+ for function. It can protect the bacterium from reactive oxygen species (ROS) such as peroxide [PMID25962997].
Antiphagocytic protein 1 (App1; IP1)	Cryptococcus	Q8NKD4			PATHGO:0000231 (suppresses opsonization in another organism)[PMID14523045][PMID19109138];																Reducing expression of the gene encoding App1 increases phagocytosis of opsonized fungal cell mutants by alveolar macrophages and attenuates virulence. Secretion of App1 also decreases host phagocytosis of Candida albicans [PMID14523045]. App1 decreases phagocytosis of C. neoformans by binding to host complement receptor 3 (CR3) on alveolar macrophages. App1 can also bind to host CR2 and this bin…
Nonstructural protein 1 (NS1)	Dengue flavivirus	Q04037			PATHGO:0000302 (disrupts JAK-STAT signaling in another organism)[PMID15878791]; PATHGO:0000100 (mediates resistance to complement system in another organism)[PMID21642539];															In vitro and in vivo experiments showed that NS1 interacts with the human host protein STAT3beta [PMID15878791].		NS1 is initially expressed as a monomer in infected cells. After post-translational modification in the host ER, it forms homodimers associated with the host cell membrane. NS1 is secreted from host cells as a hexamer. Serum concentration of dengue NS1 can be as high as 50 micrograms/ml with concentration correlated with disease severity [PMID30037331]. NS1 recruits host C4 binding protein to the…									NS1 proteins induce vascular leakage. The mechanism probably involves both the action of the NS1 protein and the host immune response [PMID30037331].
Envelope glycoprotein	Ebola filovirus	Q05320			PATHGO:0000233 (disrupts toll-like receptor signaling in another organism)[PMID28542576]; PATHGO:0000072 (mediates binding to cell surface glycoprotein in another organism)[PMID28542576]; PATHGO:0000368 (mediates host cell invasion by microbe)[PMID21907381];											The envelope glycoprotein associates with CD4+ T-cells through host TLR4. Death of the cells follows ligation of TLR4 [PMID28542576].	The Ebola viral glycoprotein mediates macropinocytic uptake of viral particles into cells. The host protein necessary for uptake is dynamin [PMID21907381].			The envelope glycoprotein subverts the immune response by increasing the susceptibility of monocytes to EBOV infection and triggering lymphopenia through direct and indirect mechanisms [PMID28542576].												The envelope glycoprotein expressed in an adenovirus vector mediates cytotoxicity in primary human cardiac microvascular endothelial cells and human umbilical vein endothelial cells [PMID15051379]. The death of host cell T lymphocytes is triggered by the binding of glycoprotein [PMID28542576].
VP35	Ebola filovirus	Q05127		When expressed by a mutant herpes simplex virus vector (lacking thymidine kinase and ICP34.5) that typically induces innate immune responses, VP35 can suppress the immune induction and decrease T cell activation by infected dendritic cells [PMID19828757]. When VP35 from Zaire ebolavirus (Mayinga strain) was expressed in an engineered Newcastle disease virus, the VP35 protein inhibited IRF-7 activ…	PATHGO:0000220 (suppresses inflammatory cytokine release in another organism)[PMID19828757]; PATHGO:0000080 (suppresses dendritic cell activation in another organism)[PMID19828757]; PATHGO:0000304 (disrupts PKR activity in another organism)[PMID22238300]; PATHGO:0000312 (mediates concealment of foreign nucleic acid in another organism)[PMID22238300]; PATHGO:0000366 (modulates SUMOylation in anoth…		VP35 inhibits protein kinase R (PKR) through an RNA-independent mechanism, preventing the phosphorylation and inactivation of eIF2alpha [PMID22238300].		VP35 interacts with the host E3 ubiquitin ligase PIAS1 to increase the SUMOylation and subsequent destruction of host IRF7 [PMID20699190].											VP35 binds dsRNA and blocks activation of IRF3 and/or IRF7. VP35 inhibits protein kinase R (PKR) through an RNA-independent mechanism, preventing the phosphorylation and inactivation of eIF2alpha [PMID22238300]. VP35 can suppress cytokine production and cell surface expression of CD80 and CD86 on human dendritic cells that are stimulated by LPS. When expressed by a mutant herpes simplex virus vec…
Entry-triggering protein of Ehrlichia (EtpE; Ech_1038)	Ehrlichia chaffeensis	Q2GFG0			PATHGO:0000072 (mediates binding to cell surface glycoprotein in another organism)[PMID29162709]; PATHGO:0000271 (mediates resistance to oxidative killing in another organism)[PMID29162709]; PATHGO:0000353 (modulates reactive oxygen species levels in another organism)[PMID29162709];											EtpE associates with the mammalian cell surface, GPI-anchored receptor DNase X [PMID29162709].								EtpE inhibits the production of reactive oxygen species from murine macrophages in a process requiring DNase X [PMID29162709].
Gelatinase E (GelE)	Enterococcus faecium	C3VD19			PATHGO:0000100 (mediates resistance to complement system in another organism)[PMID18941224]; PATHGO:0000231 (suppresses opsonization in another organism)[PMID18941224];																In an in vitro assay using purified components of complement, GelE acted on host C3 similarly to a C3 convertase in the presence of factor I and factor H. GelE decreases the ability of neutrophils to opsonize E. faecalis and inhibits complement-mediated phagocytosis of the bacterium by human neutrophils. GelE inhibits the host complement cascade by consuming the C3 present in normal human serum a…	GelE enhances the survival of E. faecalis in normal human serum when exposed to neutrophils in a dose-dependent manner. In a mutant bacterium in which GelE is absent, bacterial survival after 30 minutes was ~20% while in the presence of 2 µmolar GelE bacterial survival exceeded 80%. GelE proteolytically degrades the host chemotactic peptide C3a. In an in vitro assay using purified components of c…
BARF1	Epstein-Barr virus (Human gammaherpesvirus 4)	P03228			PATHGO:0000351 (mediates cytokine sequestration in another organism)[PMID23300447]; PATHGO:0000363 (suppresses pro-inflammatory cytokine activity in another organism)[PMID23300447];																				BARF1 binds the human cytokine colony-stimulating factor-1 (CSF-1). Six BARF1 monomers come together to make a ring which binds host CSF-1 [PMID23300447]. Recombinant BARF1 forms a high-affinity complex with host CSF-1 and reduces its binding to colony-stimulating factor receptor (FMS). Phosphorylation and subsequent signaling through FMS is decreased by BARF1 [PMID22826234].
BGLF5	Epstein-Barr virus (Human gammaherpesvirus 4)	P03217			PATHGO:0000233 (disrupts toll-like receptor signaling in another organism)[PMID21191071][PMID32983084]; PATHGO:0000006 (modulates protein synthesis in another organism)[PMID17360652]; PATHGO:0000308 (disrupts antigen presentation in another organism)[PMID17360652]; PATHGO:0000370 (mediates mRNA destruction in another organism)[PMID22696660];		BGLF5 is a viral alkaline nuclease that promotes the localization of the cellular polyA-binding protein (PABPC) to the nucleus. PABPC normally functions to enhance mRNA stability in the cytoplasm. The depletion of cytoplasmic PABPC is expected to inpair the stability of cellular transcripts that have reached the cytoplasm [PMID19468299]. BGLF5 can degrade cellular and viral mRNAs regardless of wh…													BGLF5 appears to specifically decrease TLR9 expression compared to TLR 1, 6, 7, and 10 [PMID21191071]. Human TLR9 (UniProtQ9NR96) recognizes unmethylated CpG motifs in dsDNA, common in viral and bacterial genomes, and recruits the adaptor MyD88 (UniProtQ99836), TRAF6 (UniProtQ9Y4K3) and IKK. This leads to the activation of IRF7 (UniProtQ92985) and the induction of type I interferon as well as the…
BILF1	Epstein-Barr virus (Human gammaherpesvirus 4)	P03208			PATHGO:0000308 (disrupts antigen presentation in another organism)[PMID19119421];																							BILF1 reduces expression of MHC class I molecules on the surface of infected cells and decreases antigen presentation to CD8+ T cells. BILF1 decreases the half-life of newly-synthesized host MHC class I molecules from eight hours to five hours. BILF1 directly associates with MHC class I molecules on the host cell surface and increases their rate of internalization and subsequent destruction in th…
BNLF2a	Epstein-Barr virus (Human gammaherpesvirus 4)	P0C739			PATHGO:0000308 (disrupts antigen presentation in another organism)[PMID22615564];																							BNLF2a inhibits the translocation of peptides into the endoplasmic reticulum by the host TAP complex. BNLF2a interferes with the binding of peptides by the cytosolic binding site of TAP and blocks the association of ATP with the nucleotide-binding site of TAP [PMID21146386]. BNLF2a inhibits the activation of Epstein Barr virus-specific T cells by TAP-mediated, but not TAP-independent, MHC class I…
BPLF1	Epstein-Barr virus (Human gammaherpesvirus 4)	P03186			PATHGO:0000295 (suppresses NF-kappaB signaling in another organism)[PMID24586164]; PATHGO:0000314 (modulates TRAF signaling in another organism)[PMID24586164]; PATHGO:0000325 (modulates ubiquitin dynamics in another organism)[PMID24586164];				BPLF1 is a tegument protein of over 3000 residues that has deubiquitinating activity in the N terminal 205 residues [PMID17349955]. This activity is directed against host K63 and K48 polyubiquitin chains [PMID19244336]. This same region gives the protein deneddylating activity against Cullin ring ligases [PMID20190741]. BPLF1 interferes with activation of host NFkappaB mediated by toll-like recep…											BPLF1 is a tegument protein of over 3000 residues that has deubiquitinating activity in the N terminal 205 residues [PMID17349955]. This activity is directed against host K63 and K48 polyubiquitin chains [PMID19244336]. This same region gives the protein deneddylating activity against Cullin ring ligases [PMID20190741]. BPLF1 interferes with activation of host NFkappaB mediated by toll-like recep…
BZLF1 (Zta; ZEBRA; EB1)	Epstein-Barr virus (Human gammaherpesvirus 4)	P03206			PATHGO:0000334 (suppresses apoptosis in another organism)[PMID22216005]; PATHGO:0000308 (disrupts antigen presentation in another organism)[PMID22216005]; PATHGO:0000326 (modulates transcription in another organism)[PMID22216005]; PATHGO:0000292 (disrupts TNFR signaling in another organism)[PMID14671137];	BZLF1 is a viral transcription factor that downregulates transcription of host cellular bcl-2 and the bcl-2-related protein bcl-XL. This down-regulation can be complemented/ potentiated by the HHV-4/EBV homolog of bcl-2, BHRF1 [PMID22216005].					BZLF1 is a viral transcription factor that downregulates transcription of host cellular bcl-2 and the bcl-2-related protein bcl-XL. This down-regulation can be complemented/ potentiated by the HHV-4/EBV homolog of bcl-2, BHRF1 [PMID22216005].									BZLF1 prevents activation of the host tumor necrosis factor by downregulating the promoter for its receptor, TNFR1, thereby reducing signaling from the cytokine. This inhibits activation of target genes, and TNF-induced cell death [PMID14671137].								BZLF1 interferes with the MHC class II invariant chain (CD74) at a post-translational step to decrease the recognition of EBV-infected cells by CD4+ T cells [PMID22216005].
LMP1 (BNLF1)	Epstein-Barr virus (Human gammaherpesvirus 4)	P03230			PATHGO:0000314 (modulates TRAF signaling in another organism)[PMID22951831]; PATHGO:0000334 (suppresses apoptosis in another organism)[PMID12407409]; PATHGO:0000366 (modulates SUMOylation in another organism)[PMID22951831]; PATHGO:0000084 (suppresses lymphocyte proliferation in another organism)[PMID30137504]; PATHGO:0000292 (disrupts TNFR signaling in another organism)[PMID12407409];				LMP1 induces the sumoylation of IRF7 at Lys452 to decrease its turnover, increasing its nuclear retention, and decrease its DNA binding to limit immune responses. LMP1 does this by associating, via its C-terminal activating region 3 (CTAR3) with the host SUMO-conjugating enzyme Ubc9 [PMID22951831].		The latent membrane protein 1 (LMP1) of Epstein Barr virus is a phosphoprotein of 63 kDa with six membrane-spanning domains that appears to oligomerize in the host cell membrane, leading to the rapid activation of host NFkappaB and other growth and survival pathways [PMID25996949]. LMP1 acts like a constitutively active host CD40 molecule, though it is virally encoded. LMP1 engages TNF receptor-a…									Expression of BNLF1/LMP1 in mice inhibits host B cell differentiation [PMID30137504]. In a transgenic model, LMP1 expression prevents B cells from localizing to the follicle, thus protecting cells harboring latent virus from interactions with T cells. LMP1 engages TNF receptor-associated factors (TRAFs) and TNFR1-associated death domain protein (TRADD), which are adaptors used by TNFR to activate…
Cell-cycle inhibiting factor	Escherichia coli	Q7WRZ5			PATHGO:0000152 (induces cell cycle arrest in cell of another organism)[PMID14651638]; PATHGO:0000384 (mediates effect within cells of an organism following secretion from another organism)[PMID14651638]; PATHGO:0000261 (mediates actin polymerization in another organism)[PMID14651638]; PATHGO:0000259 (modifies cellular focal adhesion in another organism)[PMID14651638]; PATHGO:0000358 (mediates rel…			Cif is a cyclomodulin effector that is injected into the host cell and blocks the cell cycle at the G2/M transition [PMID14651638]. Cif not only inhibites the G2/M phase transition but can also induce cell cycle arrest at the G1/S phase transition depending on the stage of cells when infected. This is correlated with the accumulation of the cyclin-dependent kinase (cdk) inhibitors p21waf/cip1 and…	Cif inhibits protein ubiquitination by deamidating Gln40 in both ubiquitin and the ubiquitin-like protein Nedd8. Deamidated ubiquitin is impaired in supporting the growth of ubiquitin chains. Deamidated Nedd8 abolishes the activity of neddylated E3 ubiquitin ligases of the Cullin type. Selective deamidation of Nedd8 by Cif is linked to EPEC infection-induced cell cycle arrest and actin stress fib…			Cif is a bacterial effector of the T3SS that induces the formation of actin stress fibers through the recruitment of focal adhesions [PMID14651638].																			Cif has a cytopathic effect on intestinal epithelial cells. This is characterized by a progressive recruitment of focal adhesion plaques leading to the assembly of stress fibers and inhibition of the cell cycle at the G2/M phase transition. Cells in this state do not mitose but continue to replicate DNA. EPEC and EHEC strains that lack Cif expression do not produce a cytopathic effect upon infect…
Cytolysin A (ClyA; hemolysin; HlyE; silent hemolysin A; SheA)	Escherichia coli	Q68S89			PATHGO:0000033 (mediates pore formation in another organism)[PMID31048915]; PATHGO:0000284 (mediates binding to cholesterol in another organism)[PMID30012608];											Host cell cholesterol facilitates binding of ClyA to membranes [PMID30012608].																ClyA is a pore-forming protein that is unusual in that it employs only alpha helices as transmembrane elements. Unlike other toxins, the hemolysin is delivered to target cells in outer membrane vesicles (OMVs). ClyA can form oligomers of differing numbers of constitutents [PMID31048915]. ClyA is normally expressed only at very low levels in the E. coli K-12 strain. Purified ClyA is toxic for the …
Escherichia coli secreted protein C (EspC)	Escherichia coli	Q9EZE7; A0A135XGV5			PATHGO:0000216 (mediates filamentous actin depolymerization in another organism)[PMID15155671]; PATHGO:0000384 (mediates effect within cells of an organism following secretion from another organism)[PMID15155671]; PATHGO:0000358 (mediates release of cell from extracellular matrix in another organism)[PMID15155671]; PATHGO:0000162 (disrupts epithelial layer in another organism)[PMID15155671];							In host epithelial cells, EspC cuts the cytoskeleton cross-linking protein fodrin in two places but does not cause it to redistribute. The damage caused to HEp-2 epithelial cells only manifests after four hours of exposure to recombinant EspC (900 nanomolar) and involves vacuolization, cell contraction with cytoplasm loss and actin filament loss, and cell rounding. EspC must enter the cell for th…																			EspC is a serine protease autotransporter (class I SPATE) that was identified in enteropathogenic Escherichia coli (EPEC) as an enterotoxin that is cytotoxic/cytopathic for rat jejunal tissue in a manner similar to the plasmid-encoded toxin (Pet) from E. coli [PMID11119520]. The damage caused to HEp-2 epithelial cells only manifests after four hours of exposure to recombinant EspC (900 nanomolar)…
Escherichia coli secreted protein F (EspF)	Escherichia coli	A0A1Z3UXP1			PATHGO:0000335 (induces apoptosis in another organism)[PMID15533930]; PATHGO:0000028 (modulates cytoskeleton in another organism)[PMID11238563]; PATHGO:0000214 (modifies tight junction or adherens junction in another organism)[PMID29487356]; PATHGO:0000384 (mediates effect within cells of an organism following secretion from another organism) [PMID15533930]; PATHGO:0000374 (mediates binding to ac…	Tight junction disruption by EspF and Map is caused by the inhibition of the recruitment of proteins to tight junctions during assembly. Constitutive expression of EspF and Map depletes the available store of tight junction proteins at the transcriptional level [PMID29487356]. EspF is a nucleomodulin [PMID32244550].					EspF is T3SS LEE effector that is directed to the host mitochondria via its N terminal sequence and is involved in mitochondrial membrane permeabilization [PMID15533930]. EspF induces release of cytochrome c and cleavage of caspases 3 and 9. EspF is thus responsible for instigation of host cell death in a process that resembles (at least partially) apoptosis. Entry of EspF into the mitochondria i…	EspF recruits N-WASP, a key regulator of actin polymerization [PMID11238563]. Tight junction disruption by EspF and Map is caused by the inhibition of the recruitment of proteins to tight junctions during assembly. Constitutive expression of EspF and Map depletes the available store of tight junction proteins at the transcriptional level. Both EspF and Map also caused the lysosomal degradation of…	EspF recruits sorting nexin 9 (SNX9) to cause membrane remodeling through its proline-rich repeats [PMID19144561].																		Disruption of tight junctions by EPEC requires the concerted effort of NleA, Map, and EspF [PMID19712078]. Soon after entry into the host cell, EspF forms a complex with the intermediate filament protein cytokeratin 18 and the zeta isoform of the adaptor protein 14-3-3 [PMID15339273]. EspF recruits N-WASP, a key regulator of actin polymerization. EspF recruits sorting nexin 9 (SNX9) to cause memb…
Escherichia coli secreted protein J (EspJ)	Escherichia coli	A0A0F3TZI9			PATHGO:0000108 (mediates actin polymerization inhibition in another organism)[PMID25523213]; PATHGO:0000232 (suppresses phagocytosis in another organism)[PMID18201246]; PATHGO:0000384 (mediates effect within cells of an organism following secretion from another organism)[PMID25523213];							EspJ is a T3SS effector that resembles ADP-ribosyltransferases. EspJ inhibits actin polymerization downstream of EPEC, vaccinia virus protein A36 and activation of the Fc-gamma receptor-Iia by blocking host Src kinase activity through amidation and ADP-ribosylation [PMID25523213].									EspJ is a T3SS LEE effector that targets a mechanism of phagocytic function independent of EspF. Secreted EspJ inhibits phagocytosis by host macrophages that occurs after opsonization with either IgG or C3bi. EspJ impairs phagocytic uptake both through the host complement receptor 3 and via the host Fcgamma receptor [PMID18201246].
KatN (Manganese catalase family protein; Z1921)	Escherichia coli	A0A4Q2THA6; Q8XDQ1			PATHGO:0000230 (mediates free radical detoxification)[PMID28288207]; PATHGO:0000271 (mediates resistance to oxidative killing in another organism)[PMID28288207];																			KatN is a Mn-containing catalase T6SS effector of EHEC used to antagonize reactive oxygen species of eukaryotic host cells to evade host immune killing. KatN is crucial for allowing EHEC to survive in host macrophages [PMID28288207].
Map (RhoGEF)	Escherichia coli	B7UMA0			PATHGO:0000261 (mediates actin polymerization in another organism)[PMID16413487]; PATHGO:0000214 (modifies tight junction or adherens junction in another organism)[PMID29487356]; PATHGO:0000384 (mediates effect within cells of an organism following secretion from another organism)[PMID16413487]; PATHGO:0000374 (mediates binding to actin in another organism)[PMID29487356];							When expressed in mammalian cells, the Map RhoGEF effector can induce the formation of actin filopodia independently of the host small GTPase Cdc42 [PMID16413487]. Map interacts with actin [PMID29487356].																			Disruption of tight junctions by EPEC requires the concerted effort of NleA, Map (mitochondrial associated protein), and EspF [PMID19712078]. Map can bind eukaryotic PDZ (PSD-95, Discs-large, ZO-1) domain through its C terminal DTRL domain. Map interacts with the adapter protein Ezrin binding protein 50 (Ebp50, also known as NHERF-1) through its DTRL domain [PMID18190559]. Tight junction disrupti…
Non-locus of enterocyte effacement (LEE) encoded effector A (NleA; Escherichia coli secreted protein I; EspI)	Escherichia coli	A1KWP3; Q8XAJ5; D2TJZ4; Q71HP5; B7UR60			PATHGO:0000214 (modifies tight junction or adherens junction in another organism)[PMID19712078][PMID23747681]; PATHGO:0000384 (mediates effect within cells of an organism following secretion from another organism)[PMID19712078]; PATHGO:0000236 (modulates cell endomembrane dynamics in another organism)[PMID18005731];								NleA interacts with the mammalian host Sec23/Sec24C heterodimer, part of the COPII complex that governs vesicle budding, and suppresses protein secretion. NleA inhbits the trafficking of membrane proteins between the ER and the Golgi by enhancing the recruitment of Sec23/24C to microsomal membranes. The C terminus of NleA proteins is highly conserved and forms a stable complex with Sec24 [PMID180…																		Disruption of tight junctions by EPEC requires the concerted effort of NleA, Map, and EspF [PMID19712078]. NleA-mediated COPII inhibition is required for EPEC- and C. rodentium-mediated disruption of tight junction proteins and increases in fecal water content [PMID23747681].
Non-locus of enterocyte effacement (LEE) encoded effector B1 (NleB1)	Escherichia coli	Q8X837			PATHGO:0000334 (suppresses apoptosis in another organism)[PMID28860194]; PATHGO:0000295 (suppresses NF-kappaB signaling in another organism)[PMID28522607]; PATHGO:0000314 (modulates TRAF signaling in another organism)[PMID28522607]; PATHGO:0000384 (mediates effect within cells of an organism following secretion from another organism)[PMID28522607];						NleB is an arginine glycosyltransferase that irreversibly modifies the conserved Arg117 residue in the host death domain-containing protein FADD. This antagonizes death receptor-induced apoptosis of infected cells [PMID28860194]. Other residues important for NleB1 activity have been described [PMID26883593].									NleB works with NleE during infection with enteropathogenic E. coli (EPEC) to stabilize host cell IkappaB upon treatment with tumor necrosis factor (TNF) and thereby inhibit NFkappaB activation. Full stabilization of IkappaB required expression of both NleE and NleB [PMID20126447]. NleB1 from EHEC and EPEC block TNF-mediated NFkappaB pathway activation while NleB2 does not. NleB1 from EHEC and EP…
Non-locus of enterocyte effacement (LEE) encoded effector C (NleC)	Escherichia coli	H4IRF8; D3QNI4; H4IAZ4; H4L7Q1; H4KGM2; H4J639			PATHGO:0000211 (mediates binding to the cell surface in another organism)[PMID28451521]; PATHGO:0000220 (suppresses inflammatory cytokine release in another organism)[PMID21187904][PMID25756944]; PATHGO:0000295 (suppresses NF-kappaB signaling in another organism)[PMID21187904][PMID25756944]; PATHGO:0000384 (mediates effect within cells of an organism following secretion from another organism)[PMI…											Recombinant NleC can enter host cells without the benefit of a T3SS. NleC enters cells via endocytosis but can then escape from the endosome to have its effects on host immune signaling [PMID28451521].	Recombinant NleC can enter host cells without the benefit of a T3SS. NleC enters cells via endocytosis but can then escape from the endosome to have its effects on host immune signaling. Conformational changes of NleC resulting from lower pH precede the escape from the endosome. As a result NleC's method of delivery resembles a toxin more than a bacterial effector [PMID28451521].			NleC is a proteinase that cuts host NFkappaB subunit p65 between residues 10/11 so that can be further degraded by host proteasomes. NleC reduces the inflammatory response by inhibiting NFкB signaling by precluding its ability to reach the nucleus. In EPEC/EHEC in which both the genes for NleC and NleE are deleted, the bacteria do not effectively suppress the activation of NFкB. In wild type bact…
Non-locus of enterocyte effacement (LEE) encoded effector D (NleD)	Escherichia coli	A0A0H3JGR6			PATHGO:0000220 (suppresses inflammatory cytokine release in another organism)[PMID24733098]; PATHGO:0000334 (suppresses apoptosis in another organism)[PMID21113130]; PATHGO:0000290 (suppresses MAPK signaling in another organism)[PMID21113130]; PATHGO:0000214 (modifies tight junction or adherens junction in another organism)[PMID24733098]; PATHGO:0000384 (mediates effect within cells of an organis…						NleD, a zinc metalloprotease member of the sincin family that contain the His-Glu-Xxx-Xxx-His consensus motif and acts on host mitogen-activated protein (MAP) kinases c-Jun amino-terminal kinase (JNK) and p38 but not extracellular signal-related kinases (ERK) and modestly inhibits the production of interleukin-8 and UV-induced apoptosis [PMID21113130].									T3SS effector NleD of EPEC is a zinc metalloprotease member of the sincin family that contain the His-Glu-Xxx-Xxx-His consensus motif and acts on host mitogen-activated protein kinases (MAPK) c-Jun amino-terminal kinase (JNK) and p38 but not extracellular signal-related kinases (ERK) and modestly inhibits the production of interleukin-8 and UV-induced apoptosis [PMID21113130]. NleD inhibits IFN-b…											The T3SS effector NleD counteracts host immune signaling through IFN-beta that supports intestinal barrier function and regulates tight junction proteins. NleD inhibits IFN-beta induction to promote barrier disruption [PMID24733098].
Non-locus of enterocyte effacement (LEE) encoded effector E (NleE)	Escherichia coli	C8U087; H4IVK2; H4JCS1; H4LGY2; H4IFT5			PATHGO:0000220 (suppresses inflammatory cytokine release in another organism)[PMID20126447]; PATHGO:0000295 (suppresses NF-kappaB signaling in another organism)[PMID20126447]; PATHGO:0000384 (mediates effect within cells of an organism following secretion from another organism)[PMID20126447]; PATHGO:0000325 (modulates ubiquitin dynamics in another organism)[PMID22158122];				Human TAB2 and TAB3 are redundant, ubiquitin-chain sensory proteins involved in NFkappaB signaling from Toll-like receptors, IL-1 receptors, and TNF receptors. TAB2 and TAB3 are both inactivated by NleE. NleE has a novel S-adenosyl-l-methionine (AdoMet)-dependent methyltransferase that modifies a Zn2+-coordinating cysteine in the zinc-finger domains of TAB2 and TAB3. NleE decreases the ability of…											NleE is a T3SS effector and a methyltransferase that helps stabilize host IkappaB. Full stabilization of IkappaB required expression of both NleE and NleB. Expression of NleE, but not NleB, partially restored the ability of EPEC to stabilize IkappaB. NleE prevents the induction of IL-8 in TNF-treated cells [PMID20126447]. Human TAB2 and TAB3 are redundant, ubiquitin-chain sensory proteins involve…
Non-locus of enterocyte effacement (LEE) encoded effector H (NleH)	Escherichia coli	Q8X831; Q8XAL6		A mutant C. rodentium that expressed both NleH1 and NleH2 of E. coli proved to be hypervirulent in a mouse model of infection. The infection was controlled by treating the mice with the anti-NFkappaB peptide inhibitor SN-50 [PMID24613200].	PATHGO:0000334 (suppresses apoptosis in another organism)[PMID20133763]; PATHGO:0000295 (suppresses NF-kappaB signaling in another organism)[PMID24613200][PMID30428538]; PATHGO:0000220 (suppresses inflammatory cytokine release in another organism)[PMID21091507]; PATHGO:0000384 (mediates effect within cells of an organism following secretion from another organism)[PMID21091507]; PATHGO:0000325 (mo…				NleH1 and NleH2 inhibits ubiquitination of the phosphorylated Inhibitor of NFkappaBalpha. NleH1 and NleH2 dampen inflammation in the colon of EPEC-infected mice and promote bacterial colonization [PMID21091507].		NleH is a T3SS effector that inhibits cleavage of procaspase-3 thereby preventing caspase-dependent apoptosis. NleH1 is an autophosphorylated protein kinase but this plays no role in its ability to inhibit procaspase-3 cleavage [PMID20133763]. The crystal structure of NleH2 has been determined [PMID24712300].									NleH1 and NleH2 repress the NFkappaB pathway downstream of IKK and upstream of p65. NleH1 and NleH2 inhibit ubiquitination of the phosphorylated Inhibitor of NFkappaBalpha. NleH1 and NleH2 dampen inflammation in the colon of EPEC-infected mice and promote bacterial colonization [PMID21091507]. Both NleH1 and NleH2 can bind RPS3 but only NleH1 prevents RPS3 association with NFkappaB in the nucleus…
Non-locus of enterocyte effacement (LEE) encoded effector L (NleL)	Escherichia coli	A0A0D6ZN92		Overexpression of EHEC NleL in Citrobacter rodentium suppresses the ability of the mutant bacterium to attach to HeLa cells and form actin pedestals [PMID28753655].	PATHGO:0000211 (mediates binding to the cell surface in another organism)[PMID28753655]; PATHGO:0000290 (suppresses MAPK signaling in another organism)[PMID28753655]; PATHGO:0000384 (mediates effect within cells of an organism following secretion from another organism)[PMID20980253]; PATHGO:0000260 (mediates filamentous actin rearrangement in another organism)[PMID21541301]; PATHGO:0000325 (modul…				NleL is a HECT-like ubiqitin ligase from EHEC [PMID20980253]. The structure of NleL in complex with human E2 UbcH7 has been solved [PMID22308380].			The T3SS effector NleL is a catalytic E3 ligase that has functional similarities to HECT E3 ligases and is involved in pedestal formation in attaching and effacing enteric bacteria [PMID21541301].				NleL from EHEC enhances the ability of the bacterium to strongly adhere to cultured mammalian cells. This strong adherence requires the E3 ligase activity of NleL [PMID28753655].				NleL interacts directly with human JNK in vitro and in vivo. NleL promotes both the mono- and poly-ubiquitination of JNK1 at different residues and these modifications abolish JNK1 phosphorylation. JNK2 and JNK3 are also targeted similarly. This NleL-mediated ubiquitination of host JNK proteins on Lys68 suppresses the interaction between JNK and host MKK7, thereby imparing JNK/AP-1 signaling [PMI…
Plasmid-encoded toxin (Pet)	Escherichia coli	O68900			PATHGO:0000211 (mediates binding to the cell surface in another organism)[PMID24327340]; PATHGO:0000369 (mediates cell invasion by macromolecule from another organism)[PMID17296748]; PATHGO:0000216 (mediates filamentous actin depolymerization in another organism)[PMID17296748]; PATHGO:0000358 (mediates release of cell from extracellular matrix in another organism)[PMID23689588];							Plasmid-encoded toxin is a serine protease autotransporter that disrupts alpha-fodrin, leading to the loss of actin stress fibers, cytoskeletal contraction and, eventually, cell rounding and detachment from the substrate [PMID10992503].				Pet can attach to epithelial cells via cytokeratin 8 [PMID24327340].	Pet enters epithelial cells by a retrograde trafficking pathway. The toxin is endocytosed in clathrin-coated pits. It is then transferred from endosomes to the Golgi and the ER before moving into the host cell cytosol [PMID17296748].														Plasmid-encoded toxin is a serine protease autotransporter that disrupts alpha-fodrin, leading to the loss of actin stress fibers, cytoskeletal contraction and, eventually, cell rounding and detachment from the substrate [PMID10992503]. Pet is a class I SPATE [PMID23689588].
Protein involved in intestinal colonization (Pic)	Escherichia coli	Q7BS42			PATHGO:0000100 (mediates resistance to complement system in another organism)[PMID25583166]; PATHGO:0000335 (induces apoptosis in another organism)[PMID21768350]; PATHGO:0000232 (suppresses phagocytosis in another organism)[PMID21768350];						For human activated T cells, Pic can induce apoptosis [PMID21768350].										The Pic serine protease can degrade the host CD43 sialoglycoprotein on neutrophils, cleaving the extracellular portion of the molecule on intact leukocytes. Pic in which Ser258 is mutated to Ala has no proteolytic activity. Active Pic can cut host leukocyte O-glycosylated membrane proteins PSGL-1, CD44, CD45, CD93, and chemokine CX3CL1. Pic inhibites neutrophil chemotaxis and transmigration [PMID…	Pic is a serine protease from the SPATE family that can inactivate host complement C3 as well as C3b, C2, and C4 [PMID25583166]. Pic is found in strains of E. coli and Shigella flexneri. It can cleave mucin components and promotes colonization of the gut in a mouse model of infection [PMID19349428].
Secreted autotransporter toxin (Sat)	Escherichia coli	Q8FDW4			PATHGO:0000216 (mediates filamentous actin depolymerization in another organism)[PMID16954394]; PATHGO:0000214 (modifies tight junction or adherens junction in another organism)[PMID16903846]; PATHGO:0000347 (modulates autophagy or xenophagy in another organism)[PMID21501364];							Sat can mediate cytoskeletal contraction and filamentous actin loss in host cells [PMID16954394].		Sat can induce autophagy in epithelial cells that it detaches [PMID21501364].																	Sat induces rearrangements of the host tight junction-associated proteins ZO-1, ZO-3, and occludin in monolayers of cultured enterocyte-like Caco-2/TC7 cells. Sat increases the paracellular permeability without altering the transepithelial electrical resistance of the monolayers. Sat-induced disassembly of the tight junction proteins is dependent on the serine protease motif [PMID16903846]. Sat c…
Shiga toxin subunit A	Escherichia coli	G7ZU83; A8B1H9	The catalytic Stx1 A subunit is noncovalently associated with 5 Stx1 B subunits [PMID14638419].		PATHGO:0000030 (mediates ribosome inactivation in another organism)[PMID1324134]; PATHGO:0000384 (mediates effect within cells of an organism following secretion from another organism)[PMID1324134];		The catalytic A subunit of Stx1 is an N-glycosidase and enzymatically inactivates ribosomes, preventing protein synthesis (translation) which eventually kills the cell. This is accomplished by depurination of an adenine residue at position 4324 on the 28S RNA of the 60S subunit [PMID1324134].																									The catalytic A subunit of Stx1 is an N-glycosidase and enzymatically inactivates ribosomes, preventing protein synthesis (translation) which eventually kills the cell. This is accomplished by depurination of an adenine residue at position 4324 on the 28S RNA of the 60S subunit [PMID1324134]. The sole difference between Stx and Stx1 is a single amino acid in the A subunit of the protein [PMID1463…
Shiga toxin subunit B	Escherichia coli	Q8X4M7; Q07871	The catalytic Stx1 A subunit is noncovalently associated with 5 Stx1 B subunits [PMID14638419].		PATHGO:0000285 (mediates carbohydrate-derivative binding in another organism)[PMID14638419]; PATHGO:0000369 (mediates cell invasion by macromolecule from another organism)[PMID26104346];											The B subunits are responsible for the binding of toxin to the membrane glycosphingolipids possessing a terminal gal(α1-4)gal disaccharides such as globotriasylceramide (Gb3) on the target cell. The B subunit pentamers form a doughnut-shaped structure with the C terminus of the A subunit inserted into the central pore formed by the B subunits [PMID14638419]. The A subunit of the Shiga and Shiga-l…	The toxin first binds to the receptor Gb3. The toxin/Gb3 complex is taken up by both clathrin-dependent and -independent mechanisms, and is then transported from the early endosome to the late endosome to the trans-Golgi network. Within the Golgi the toxin A subunit is nicked, but the toxin remains intact due to a disulfide bond between the A1 and A2 subunits. The nicked toxin continues to traffi…
Translocated intimin receptor (Tir)	Escherichia coli	Q7DB77			PATHGO:0000211 (mediates binding to the cell surface in another organism)[PMID11238553]; PATHGO:0000368 (mediates host cell invasion by microbe)[PMID28627613]; PATHGO:0000314 (modulates TRAF signaling in another organism)[PMID23707390]; PATHGO:0000261 (mediates actin polymerization in another organism)[PMID16369035]; PATHGO:0000295 (suppresses NF-kappaB signaling in another organism)[PMID31130074…							In EPEC, Tir is phosphorylated on certain tyrosines and binds the host adaptor protein Nck. The Tir-Nck complex activates N-WASP and recruits Arp2/3 to direct actin polymerization. This contributes to the pedestal formation of EPEC, attachment, and invasion [PMID15981456]. In EHEC, Tir requires the bacterial tir-cytoskeleton coupling protein (TccP) which couples Tir to N-WASP and recruits Arp2/3.…				The translocated intimin receptor (Tir) binds to the host intimin protein. Each Tir dimer binds to two intimin molecules. This orientation allows for contact of 10 nm between the bacteria and host cells [PMID11238553].	In EPEC, the Tir-Nck complex contributes to the pedestal formation of EPEC, attachment, and invasion [PMID15981456]. Tir gets into host cells independent of the T3SS secretion system [PMID16548888]. Tir trafficks to the host plasma membrane in a manner dependent upon the Golgi apparatus [PMID28627613].			Tir recruits host SHP-1 to inhibit host TNFR-associated factor 6 (TRAF6) ubiquitination and suppress the host innate immune response [PMID23707390]. Tir recruitment of SHP-1 also helps recruit SHP-1, a phosphatase, to host TAK1 to inhibit TAK1 phosphorylation to reduce polyubiquitination of TAK1 and downstream proinflammatory signal transduction [PMID31130074]. TAK1 is a master switch for inflamm…
Superoxide dismutase (SodC)	Francisella tularensis	Q59448			PATHGO:0000230 (mediates free radical detoxification)[PMID19684141]; PATHGO:0000271 (mediates resistance to oxidative killing in another organism)[PMID19684141];																			SodC is required for resisting reactive oxygen species generated by the host [PMID19684141].
Vaginolysin (Vly)	Gardnerella vaginalis	B2YGA4			PATHGO:0000072 (mediates binding to cell surface glycoprotein in another organism)[PMID18390664]; PATHGO:0000033 (mediates pore formation in another organism)[PMID18390664]; PATHGO:0000291 (enhances MAPK signaling in another organism)[PMID18390664];											Host specifity of vaginolysin depends on the complement regulatory molecule CD59. Transfection of human CD59 into Chinese hamster ovary (CHO) cells allows them to be lysed by Vly [PMID18390664].														Vaginolysin activates the proinflammatory signaling of host epithelial cells through p38 MAPK with upregulation of the host IL-8 chemokine [PMID18390664]. This activation of proinflammatory pathways may be the result of recognition of the pore-forming activity of vaginolysin by the host innate immune system [SME].		Vaginolysin is the primary virulence factor released by G. vaginalis; it is a toxin specific for human cells [PMID20298711]. Vaginolysin is a hemolysin and a member of the cholesterol-dependent cytolysins, pore-forming toxins. VLY lyses primary human red blood cells in a dose-dependent manner. Preincubation of VLY with cholesterol inhibits lysis of human erythrocytes in a dose-dependent manner [P…
IgA1 protease (IgA1P)	Haemophilus influenzae	P45384; P44969; P42782; P45386; P45385			PATHGO:0000257 (mediates immunoglobulin neutralization in another organism)[PMID18165266];																					IgA1 proteases are extracellular proteases that cut the hinge region of human immunoglobulin A1 (IgA1) which predominate on mucosal membranes. Those from H. influenzae are serine protease autotransporters whose proteolytic activity is limited to the hinge region of IgA1 [PMID18165266].
CagA	Helicobacter pylori	P55980			PATHGO:0000234 (mediates binding to integrin in another organism)[PMID20938460]; PATHGO:0000334 (suppresses apoptosis in another organism)[PMID20862318]; PATHGO:0000331 (modulates cell cycle in another organism)[PMID15694861]; PATHGO:0000314 (modulates TRAF signaling in another organism)[PMID19820695]; PATHGO:0000260 (mediates filamentous actin rearrangement in another organism)[PMID16102958]; PA…			CagA is a cyclomodulin that influences the cell cycle of host cells, stimulating progression through the G1 checkpoint [PMID15694861]. CagA has at least 20 known cellular binding partners, this number is the highest currently known for any bacterial virulence factor as of 2010. These include: Abl; Src; Grb2; Grb7; SHIP1; SHIP2; Crk; Ras-GAP; PI3K; alpha-Pix;l Integrin-b1; p120 catenin; E-cadherin…			CagA counters the host cell apoptosis induced by VacA [PMID20862318].	CagA is a T4SS effector injected into the host cytosol by Helicobacter pylori. It is then phosphorylated by a host Src kinase and causes cell elongation and increased motility. CagA both increases the Src kinase activity and stimulates the activity of the host phosphotyrosine phosphatase SHIP-2. This results in the dephosphorylation of (among other things) host cortactin. This dysregulates actin …																		CagA can induce IL-8 production in a time-dependent and strain-dependent manner [PMID20938460]. CagA associates with the host TGFbeta-activated kinase 1 (TAK1) at the plasma membrane, enhancing its activity. Polyubiquitination of TAK1 is important for the activation of TAK1 (and IKK). This requires TRAF6 [PMID21326919]. CagA is required for H. pylori-mediated activation of nuclear factor kappa B …	CagA is recruited to the host cell membrane, there interacting with the tight junction proteins ZO-1 and JAM, forming a multiprotein complex at the bacterial attachment site and altering the composition and function of tight junctions. They become leaky [PMID12775840]. CagA activates the hepatocyte growth factor receptor pathway, leading to host cell scattering and proliferation. This perturbs th…
Immunoglobulin-binding protein A (IbpA)	Histophilus somni	Q06277			PATHGO:0000211 (mediates binding to the cell surface in another organism)[PMID26728061]; PATHGO:0000232 (suppresses phagocytosis in another organism)[PMID30201700]; PATHGO:0000216 (mediates filamentous actin depolymerization in another organism)[PMID20176790]; PATHGO:0000257 (mediates immunoglobulin neutralization in another organism)[PMID26728061]; PATHGO:0000355 (mediates deactivation of small …					IbpA is a large AMPylating protein with two Fic domains that targets the host Rho small GTPases RhoA, Rac, and Cdc42 on a conserved tyrosine in the GTPase switch I region. This blocks activation of downstream effectors leading to cell rounding and cytotoxicity [PMID20176790].		IbpA targets host small GTPases of the Rho family which result in host actin cytoskeletal collapse and cell rounding [PMID20176790].				IbpA is a large (4095 amino acid) protein transported to the bacterial surface. H. somni attaches to host cells and IbpA is transferred to the host cell and internalized [PMID20176790]. IbpA may be capable of mediating the interaction between certain host cell types and the bacterium [PMID26728061].					IbpA appears to interrupt some functions of phagocytic cells that are probably due to its action on the host cytoskeleton [PMID30201700].	IbpA contributes to serum resistance but this is not a function of the DR1 and DR2 direct repeat regions [PMID30201700].				The N-terminus of IbpA binds host immunoglobulins via their Fc portion [PMID26728061].						IbpA is a large AMPylating protein with two Fic domains that targets the host Rho small GTPases RhoA, Rac, and Cdc42 on a conserved tyrosine in the GTPase switch I region. This blocks activation of downstream effectors leading to cell rounding and cytotoxicity [PMID20176790].
E1A	Human adenovirus	P03254; P03255			PATHGO:0000308 (disrupts antigen presentation in another organism)[PMID22018786]; PATHGO:0000300 (disrupts STING signaling in another organism)[PMID26405230]; PATHGO:0000335 (induces apoptosis in another organism)[PMID16037790]; PATHGO:0000325 (modulates ubiquitin dynamics in another organism)[PMID22704620]; PATHGO:0000326 (modulates transcription in another organism)[PMID20740004];	E1A makes at least 32 primary interactions with host cellular hub proteins. Significant portions of E1A and its isoforms are intrinsically disordered and it has numerous short linear interaction motifs [PMID29717008]. E1A binds host DCAF7, a scaffolding protein that associates with kinases involved in transcriptional regulation and cell proliferation [PMID27307198]. E1A associates with the regula…		E1A binds to proteins of the human retinoblastoma protein family, freeing E2F1 to promote progression of the cell cycle and transcription of many viral genes [PMID20740004].	E1A blocks the upregulation of type I-mediated transcription by inhibiting the binding of host BRE1 with Ube2b, which inhibits the monoubiquitination of histone H2B [PMID22704620].		E1A stabilizes p53 and induces p53-dependent apoptosis [PMID16037790].									E1A from human papillomavirus inhibits the cGAS-STING pathway by binding host STING through the E1A LXCXE motif [PMID26405230].								E1A inhibits antigen presentation through its effects on the host cell proteasomes [PMID22018786]. In addition, inhibition of MHC class I transcription by E1A is mediated by abolition of protein kinase A-dependent phosphorylation of NFkappaB transcription factors RelA and p50 [PMID20504937].
E3 19K	Human adenovirus	P68978			PATHGO:0000308 (disrupts antigen presentation in another organism)[PMID19498380];																							E3 19K inhibits transport of host HLA class I (HLA-I) to the cell surface, thereby preventing antigen presentation to CD8+ T cells. It also deters recognition of adenovirus-infected cells by natural killer cells of the host. E3 19K inhibits post-translational processing of MHC-I chain-related A and B (MICA/B) and retains MICA/B in the Golgi, inhibiting transport of MICA/B to the cell surface and …
3C Proteinase	Human enterovirus A (71)	only available as genome polyprotein			PATHGO:0000220 (suppresses inflammatory cytokine release in another organism)[PMID24942571]; PATHGO:0000306 (disrupts RIG-1 signaling in another organism)[PMID20519382]; PATHGO:0000382 (suppresses interferon signaling in another organism)[PMID23175366]; PATHGO:0000352 (disrupts TRIM/TRIM-like signaling in another organism)[PMID21697485]; PATHGO:0000350 (suppresses inflammasome activation in anoth…															The 3C proteinase of enterovirus-71 cuts host IRF7 thereby inhibiting activation of type I interferons [PMID23175366]. The 3C proteinase of enterovirus-71 also cuts host IRF9 to decrease activation of type I interferons[PMID21536800]. The 3C proteinase of enterovirus-71 cleaves the host TRIF protein, decreasing the response from TLR3 in response to viral infection [PMID21697485]. The 3C proteinas…								The 3C proteinase of enterovirus-71 impedes the interaction between host MAVS and RIG-1 in the cytosol, inhibiting the recognition of viral DNA by depressing IRF3 activation and the type I interferon response [PMID20519382].
viral protein U (vpu)	Human immunodeficiency virus 1 (HIV-1)	P05919; P69699; P05923			PATHGO:0000308 (disrupts antigen presentation in another organism)[PMID20485522]; PATHGO:0000325 (modulates ubiquitin dynamics in another organism)[PMID20485522];				Vpu mediates degradation of host CD4 via interaction with the host beta-transducin repeat containing protein (beta-TRCP) which is a subunit of the Skp1-Cullin-F-box E3 ubiquitin ligase complex. Vpu mediates degradation of CD4 via interaction with the beta-transducin repeat containing protein (beta-TRCP) [PMID20485522].																			Vpu destabilizes host class I MHC molecules and targets host CD4 to the proteasome [PMID10989308]. Vpu mediates degradation of host CD4 via interaction with the host beta-transducin repeat containing protein (beta-TRCP) which is a subunit of the Skp1-Cullin-F-box E3 ubiquitin ligase complex. Vpu mediates degradation of CD4 via interaction with the beta-transducin repeat containing protein (beta-T…
Nonstructural protein 1 (NS1)	Influenza virus A	P03496; Q77VF1;		When NS1 is transferred to an unrelated virus, such as Newcastle disease virus, it prevents the maturation and migration of human dendritic cells in response to infection [PMID16775317].	PATHGO:0000220 (suppresses inflammatory cytokine release in another organism)[PMID16178512]; PATHGO:0000312 (mediates concealment of foreign nucleic acid in another organism)[PMID14967035][PMID15792636]; PATHGO:0000080 (suppresses dendritic cell activation in another organism)[PMID16775317]; PATHGO:0000334 (suppresses apoptosis in another organism)[PMID19148178]; PATHGO:0000006 (modulates protein…	NS1 can bind host dsDNA to prevent transcription of particular host genes [PMID27664935].	NS1 contributes to the shutoff of host protein synthesis in concert with PA-X. NS1 specifically targets host mRNAs related to interferon signaling pathways and cytokine release [PMID30496325].		NS1 interacts with the coiled coil domain of TRIM25, an E3 ubiquitin ligase, preventing the oligomerization of TRIM25 and subsequent ubiquitination of RIG-1. This will inhibit the activation of IRF3-dependent IFN secretion and is required for optimal replication of influenza A virus [PMID19454348].		NS1 limits caspase-1 activation and cell death via an unknown mechanism [PMID19148178].									NS1 protein is involved in the inhibition of proinflammatory cytokines, such as TNF, IL-6, CCL3 (MIP-1alpha), IL-1beta and IL-18. NS1 is essential for virulence of influenza A virus [PMID16178512]. NS1 interacts with the coiled coil domain of TRIM25, an E3 ubiquitin ligase, preventing the oligomerization]] of TRIM25 and subsequent ubiquitination of RIG-1. This will inhibit the activation of IRF3-…							Induction of a host genetic program underlying dendritic cell maturation, migration, and T cell stimulatory activity is specifically suppressed by the expression of the NS1 protein. When NS1 is transferred to an unrelated virus, such as Newcastle disease virus, it prevents the maturation and migration of human dendritic cells in response to infection [PMID16775317].	NS1 is a dsRNA binding protein that is a potent antagonist of both IFNbeta expression and Newcastle disease virus-stimulated IRF-3 activation [PMID14967035][PMID15792636].
Outer membrane protein A (OmpA)	Klebsiella pneumoniae	P24017			PATHGO:0000233 (disrupts toll-like receptor signaling in another organism)[PMID21278256]; PATHGO:0000104 (disrupts antimicrobial peptide binding in another organism)[PMID19015361]; PATHGO:0000211 (mediates binding to the cell surface in another organism)[PMID19015361]; PATHGO:0000220 (suppresses inflammatory cytokine release in another organism)[PMID21278256];											OmpA mediates adhesion to (and possibly invasion into) host cells. [PMID19015361]				A mutant of K. pneumoniae in which the gene for OmpA is deleted is attenuated in a mouse model of pneumonia relative to wild type bacteria. The deletion mutant induces secretion of IL-8 as well as other cytokines, in contrast to the wild type bacterium. The OmpA protein appears to reduce proinflammatory signaling via TLR2-TLR4 to MyD88 to MAPK and NFkappaB [PMID21278256].			The presence of OmpA confers resistance to antimicrobial peptides [PMID19015361].
AnkX (lpg0695)	Legionella pneumophila	Q5ZXN6			PATHGO:0000239 (disrupts phagolysosome fusion in another organism)[PMID28944216]; PATHGO:0000328 (modulates small GTPase dynamics in another organism); PATHGO:0000384 (mediates effect within cells of an organism following secretion from another organism)[PMID26545400]; PATHGO:0000328 (modulates small GTPase dynamics in another organism)[PMID21822290]; PATHGO:0000321 (modulates endosomal vesicle t…					AnkX (via the N terminal FIC domain) modifies host Rab small GTPases by phosphocholination [PMID21822290]. Phosphocholination of Rab interferes with host endocytic recycling and is critical for inhibiting fusion of the Legionella-containing vacuole with lysosomes [PMID28944216].			AnkX (via the N terminal FIC domain) modifies host Rab small GTPases by phosphocholination [PMID21822290]. Phosphocholination of Rab interferes with host endocytic recycling and is critical for inhibiting fusion of the Legionella-containing vacuole with lysosomes [PMID28944216].						AnkX from Legionella pneumophila modifies host Rab small GTPases by phosphocholination [PMID21822290]. Phosphocholination of Rab interferes with host endocytic recycling and is critical for inhibiting fusion of the Legionella-containing vacuole with lysosomes [PMID28944216]. AnkX is an ankyrin-repeat domain-containing translocated effector of the Dot/Icm T4BSS of Legionella pneumophila that is ex…										AnkX, via its central region (491-809 containing eight ankyrin repeats) targets host PLEKHN1 which can interact with multiple proteins governing the inflammatory response and immune signaling [PMID29433439].
LegC4 (lpg1953)	Legionella pneumophila	Q5ZU55			PATHGO:0000384 (mediates effect within cells of an organism following secretion from another organism)[PMID26545400];																								LegC4 is a translocated effector of the Dot/Icm T4BSS of Legionella pneumophila that is expressed during the exponential phase of intracellular growth [PMID26545400]. Bacterial mutants in which the gene encoding LegC4 is disabled are cleared less easily in mouse models of infection but not in amebic infection models. Significantly less host interleukin-12 is produced by macrophages infected with …
Macrophage infectivity potentiator (Mip; lpg0791)	Legionella pneumophila	Q5ZXE0			PATHGO:0000069 (mediates binding to collagen in another organism)[PMID16953800]; PATHGO:0000253 (mediates barrier traversal in another organism)[PMID16953800];											Mip adheres to ECM collagen (types 1-6) and allows the bacteria to transmigrate across lung epithelial cells growing on an ECM barrier [PMID16953800].		Mip adheres to ECM collagen (types 1-6) and allows the bacteria to transmigrate across lung epithelial cells growing on an ECM barrier [PMID16953800].													Mip adheres to ECM collagen (types 1-6) and allows the bacteria to transmigrate across lung epithelial cells growing on an ECM barrier. Mip is a peptidyl prolyl cis-trans isomerase and inhibition of this activity prevented transmigration. In a guinea pig model of infection, Mip contributes to the bacterial dissemination within the lung tissue and the spread of bacteria to the spleen [PMID16953800…
More regions allowing vacuolar colocalization C (MavC; lpg2147)	Legionella pneumophila	Q5ZTL4			PATHGO:0000295 (suppresses NF-kappaB signaling in another organism)[PMID30420781]; PATHGO:0000384 (mediates effect within cells of an organism following secretion from another organism)[PMID26545400]; PATHGO:0000325 (modulates ubiquitin dynamics in another organism)[PMID30420781];				MavC is a transglutaminase that catalyzes the covalent linkage of host ubiquitin to host E2 enzyme UBE2N at Lys92 and Lys94. MavC also has deamidase activity that targets ubiquitin at Gln40. Cys74 of MavC is the catalytic residue for both activities. Ubiquitination of UBE2N abolishes its ability to form Lys63-type polyubiquitin chains which dampens signaling from host NFkappaB during the initial …											MavC is a transglutaminase that catalyzes the covalent linkage of host ubiquitin to host E2 enzyme UBE2N at Lys92 and Lys94. MavC also has deamidase activity that targets ubiquitin at Gln40. Cys74 of MavC is the catalytic residue for both activities. Ubiquitination of UBE2N abolishes its ability to form Lys63-type polyubiquitin chains which dampens signaling from host NFkappaB during the initial …
Leptospira outer membrane protein A (Loa22)	Leptospira interrogans	M4QAZ7			PATHGO:0000016 (modulates immune function in another organism)[PMID20043049];																									When expressed in E. coli and purified, the Loa22 lipoprotein is cytotoxic to rat proximal tubule cells (NRK52E) and induces proinflammatory signaling via host TLR2 [PMID20043049]. The induction of inflammation incurred by the Loa22 lipoprotein may be entirely the result of its recognition by the host innate immune system [SME].
Collagenase A (ColA)	Leptospira sp	A0A098MT76			PATHGO:0000253 (mediates barrier traversal in another organism)[PMID24277745];													A bacterial mutant in which the colA gene is deleted are attenuated for transcytosis through HEK293 and HUVEC monolayers. In a hamster model of leptospiral disease, themutant leptospires were less disseminated and the median lethal dose was reduced by 25-fold [PMID24277745].													A bacterial mutant in which the colA gene is deleted are attenuated for transcytosis through HEK293 and HUVEC monolayers. In a hamster model of leptospiral disease, themutant leptospires were less disseminated and the median lethal dose was reduced by 25-fold [PMID24277745].
Internalin C (InlC)	Listeria monocytogenes	Q8Y6A8			PATHGO:0000368 (mediates host cell invasion by microbe)[PMID19767742][PMID19794501]; PATHGO:0000295 (suppresses NF-kappaB signaling in another organism)[PMID20855622]; PATHGO:0000384 (mediates effect within cells of an organism following secretion from another organism)[PMID19767742][PMID19794501]; PATHGO:0000214 (modifies tight junction or adherens junction in another organism)[PMID19767742][PMI…							InlC targets the sixth SH3 domain (SH3-6) of human Tuba, disrupting its physiological interaction with the cytoskeletal protein N-WASP [PMID24332715].					InlC is a secreted, effector protein found entirely in culture supernatants. L. monocytogenes that do not express internalinC (InlC) suffer a 50 fold increase in median lethal dose in a mouse model of infection. L. monocytogenes that do not express InlC suffer a 35% reduction in a plaque assay of spreading when compared to an isogenic wild type strain. Efficient spreading of L. monocytogenes betw…			InlC bind to the IKKalpha subunit of the IkappaB kinase complex; this results in the dampening of signal to the major immune regulator NFkappaB when proinflammatory signals are stimulating this signaling pathway. InlC is involved in dampening of the innate immune response in several ex vivo and in vivo infection models [PMID20855622].
EsxG (TB9.8; Rv0287; Cfp7)	Mycobacterium tuberculosis	O53692	EsxG-EsxH heterodimer [PMID24204276]		PATHGO:0000308 (disrupts antigen presentation in another organism)[PMID24204276]; PATHGO:0000321 (modulates endosomal vesicle trafficking in another organism)[PMID24204276]; PATHGO:0000343 (mediates pathogen vacuole formation/maintenance in another organism)[PMID30482832];								The EsxG-EsxH heterodimer from M. tuberculosis targets the host ESCRT-0 protein, hepatocyte growth factor-regulated tyrosine kinase substrate (HGS/HRS) by directly binding HRS. Ectopic expression of EscG-EsxH inhibits the ability of ESCRT to traffic receptors to the lysosome [PMID24204276].						The EsxG-ExcH heterodimer inhibits the recruitment of ESCRT-III to host phagosomes containing bacteria and alters trafficking to the phagolysosome. The heterodimer appears to recognize either the damaged membrane itself or host proteins subsequently recruited to the damaged membrane [PMID30482832].									The EsxG-EsxH heterodimer impairs the ability of the major histocompatibility complex class II (MHC-II) to present antigen. This appears to be a result of its ability to antagonize The ESCRT system [PMID24204276].
EsxH (TB10.4)	Mycobacterium tuberculosis	P9WNK2	EsxG-EsxH heterodimer [PMID24204276]		PATHGO:0000308 (disrupts antigen presentation in another organism)[PMID24204276]; PATHGO:0000321 (modulates endosomal vesicle trafficking in another organism)[PMID24204276]; PATHGO:0000343 (mediates pathogen vacuole formation/maintenance in another organism)[PMID30482832];								The EsxG-EsxH heterodimer from M. tuberculosis targets the host ESCRT-0 protein, hepatocyte growth factor-regulated tyrosine kinase substrate (HGS/HRS) by directly binding HRS. Ectopic expression of EscG-EsxH inhibits the ability of ESCRT to traffic receptors to the lysosome [PMID24204276].						The EsxG-ExcH heterodimer inhibits the recruitment of ESCRT-III to host phagosomes containing bacteria and alters trafficking to the phagolysosome. The heterodimer appears to recognize either the damaged membrane itself or host proteins subsequently recruited to the damaged membrane [PMID30482832].									The EsxG-EsxH heterodimer impairs the ability of the major histocompatibility complex class II (MHC-II) to present antigen. This appears to be a result of its ability to antagonize the host ESCRT system [PMID24204276].
Lipoprotein A (LprA; Rv1270c)	Mycobacterium tuberculosis	P9WK55			PATHGO:0000308 (disrupts antigen presentation in another organism)[PMID16785538]; PATHGO:0000364 (mediates anti-inflammatory cytokine production in another organism)[PMID16785538];															LprA is a lipoprotein agonist for host TLR2. LprA is acylated on a C terminal cysteine. When incubated with macrophages, LprA induces production of the host anti-inflammatory cytokine IL-10 as well as tumor necrosis factor (TNF). Acylated LprA induces the maturation of dendritic cells and production of cytokines. Acylated LprA also inhibits antigen processing [PMID16785538]. Host CD14 and CD36 al…								When incubated with macrophages, LprA induces production of the host cytokines IL-10 and tumor necrosis factor (TNF). Acylated LprA induces the maturation of dendritic cells, induces cytokine production, and inhibits antigen processing [PMID16785538].
Lipoprotein p19 (LpqH; Rv3763)	Mycobacterium tuberculosis	P9WK61			PATHGO:0000233 (disrupts toll-like receptor signaling in another organism)[PMID12900278]; PATHGO:0000335 (induces apoptosis in another organism)[PMID23316255]; PATHGO:0000308 (disrupts antigen presentation in another organism)[PMID12900278];						Isolated LpqH triggers activation of host TLR2 when incubated with human macrophages. LpqH causes upregulation of host death receptors and ligands followed by activation of host initiator caspase 8 and executioner caspase 3. Cytochrome c was released from the mitochondria and caspase 9 was activated. In addition, the independent apoptosis pathway was activated with host mitochondrial apoptosis-in…																	LpqH inhibits host MHC-II processing and presentation in murine macrophages that is induced by interferon-gamma. LpqH acts via host TLR2 [PMID12900278]. Host CD14 and TLR1 also contribute to LpqH recognition [PMID19362712].
Nucleoside diphosphate kinase (Ndk; Rv2445c)	Mycobacterium tuberculosis	P9WJH7			PATHGO:0000278 (stimulates small GTPase activity in another organism)[PMID20098737]; PATHGO:0000239 (disrupts phagolysosome fusion in another organism)[PMID20098737]; PATHGO:0000271 (mediates resistance to oxidative killing in another organism)[PMID23874203]; PATHGO:0000353 (modulates reactive oxygen species levels in another organism)[PMID23874203]; PATHGO:0000384 (mediates effect within cells o…					Recombinant Ndk binds to the host small GTPases Rab5 and Rab7 in a dose-dependent manner in vitro. Ndk acts as a Rab GTPase activating protein, cleaving the terminal phosphate from both Rab7-GTP and Rab5-GTP. Ndk inhibits phagosome fusion with lysosomes in a macrophage-like cell line (RAW 264.7 cells). Ndk inhibits the recruitment of Rab5 effector EEA1 to phagosomes. Ndk inhibits the recruitment …			Ndk inhibits phagosome fusion with lysosomes in a macrophage-like cell line (RAW 264.7 cells). Ndk inhibits the recruitment of Rab5 effector EEA1 to phagosomes. Ndk inhibits the recruitment of the Rab7-interacting lysosomal protein (RILP) to late phagosomes [PMID20098737].											Ndk binds to and inactivates the host small GTPase Rac1 in the macrophage. This excludes the Rac1 binding partner p67(phox) from phagosomes which is associated with a defect in the production of reactive oxygen species (ROS) in response to the wild-type bacterium. Lacking Ndk activity leads to increased destruction of the bacterium within the host macrophage [PMID23874203].								Ndk is secreted into the culture media in which M. tuberculosis bacteria are grown. Ndk enhances ATP-induced macrophage cell death which can be blocked by an irreversible inhibitor of the P2Z receptor [PMID12581202].
PE_PGRS17 (Rv0978c)	Mycobacterium tuberculosis	Q79FU2		When expressed in the non-pathogenic Mycobacterium smegmatis, PE_PGRS17 promotes host cell death and induces secretion of host cytokine tumor necrosis factor (TNF) when the mutant bacterium is used to infect the U937 human macrophage cell line when compared to a control bacterium expressing vector alone [PMID23663047].	PATHGO:0000291 (enhances MAPK signaling in another organism)[PMID2366304];																									When expressed in the non-pathogenic Mycobacterium smegmatis, PE_PGRS17 promotes the death of U937 human macrophages and induces secretion of the cytokine tumor necrosis factor (TNF). These effects can be eliminated by blocking the host MAPK family Erk kinase [PMID2366304]. This induction of inflammation may be entirely the result of host innate immune recognition of PE_PGRS17 [SME].
PE_PGRS62 (Rv3812)	Mycobacterium tuberculosis	L7N680		When a mutant M. smegmatis bacterium expressing PE_PGRS62 is used to infect murine macrophages, it induces an arrest in the host phagosome maturation pathway, acquiring the host small GTPase Rab5 but not Rab7 or LAMP-1. Expression of iNOS which synthesizes the bactericidal NO is also inhibited [PMID23167250]. When a macrophage cell line is infected with M. smegmatis expressing PE_PGRS62, host end…	PATHGO:0000271 (mediates resistance to oxidative killing in another organism)[PMID23167250]; PATHGO:0000376 (suppresses nitric oxide radical production in another organism)[PMID23167250]; PATHGO:0000334 (suppresses apoptosis in another organism)[PMID30937925]; PATHGO:0000239 (disrupts phagolysosome fusion in another organism)[PMID30937925]; PATHGO:0000241 (disrupts phagosome maturation in another…						When a macrophage cell line is infected with M. smegmatis expressing PE_PGRS62, host endoplasmic reticulum stress-mediated apoptosis is disrupted [PMID30937925].		When a mutant M. smegmatis bacterium expressing the cell wall protein PE_PGRS62 is used to infect murine macrophages, it induces an arrest in the host phagosome maturation pathway, acquiring the host small GTPase Rab5 but not Rab7 or LAMP-1. When expressed ectopically in yeast, PE-PGRS62 disrupts vacuolar protein sorting [PMID23167250]. When a macrophage cell line is infected with M. smegmatis ex…											When a mutant M. smegmatis bacterium expressing PE_PGRS62 is used to infect murine macrophages, it inhibits expression of iNOS which synthesizes the bactericidal NO [PMID23167250].
PE10 (Rv1089)	Mycobacterium tuberculosis	L0T5T4	PE9-PE10	PE9 and PE10 associate with one another. PE9 is required for cell wall localization of PE10 when expressed in Mycobacterium smegmatis [PMID26031846].	PATHGO:0000335 (induces apoptosis in another organism)[PMID26031846];						PE9 and PE10 associate with one another. PE9 is required for cell wall localization of PE10 when expressed in Mycobacterium smegmatis. When the THP-1 macrophage cell line is treated with PE9-PE10, the complex interacts with host TLR4 and this results in increased levels of phosphorylated IRF3 which is correlated with increased transcription of interferon-beta. PE9-PE10 treatment of THP-1 macropha…																		When the THP-1 macrophage cell line is treated with PE9-PE10, the complex interacts with host TLR4 and this results in increased levels of phosphorylated IRF3 which is correlated with increased transcription of interferon-beta. Modulation of IL-1beta and IL-10 levels also result [PMID26031846]. This activity by PE9-PE10 may be entirely the result of its recognition by the host innate immune syste…
PE11 (LipX; Rv1169c)	Mycobacterium tuberculosis	Q79FR5		When expressed in the non-pathogenic Mycobacterium smegmatis and used to infect the human macrophage cell line U937, the mutant bacterium induced greater host cell necrosis and induces secretion of the host cytokine IL-6 [PMID26157429].	PATHGO:0000016 (modulates immune function in another organism)[PMID26157429]																									When expressed in the non-pathogenic Mycobacterium smegmatis and used to infect the human macrophage cell line U937, the mutant bacterium induced greater host cell necrosis and induces secretion of the host cytokine IL-6. PE11 is associated with the mycobacterial cell wall, was originally identified as a lipase, and appears to desaturate double bonds in the fatty acids of M. smegmatis [PMID261574…
PE15 (Rv1386)	Mycobacterium tuberculosis	P9WIH1		When PE15 is expressed in the nonpathogenic M. smegmatis and used to infect cultured macrophages, the bacteria have improved survival, down-regulate expression of iNOS, and trigger activation of the host MAP kinases leading to production of the anti-inflammatory cytokine interleukin-10 [PMID23284742].	PATHGO:0000271 (mediates resistance to oxidative killing in another organism)[PMID23284742]; PATHGO:0000376 (suppresses nitric oxide radical production in another organism)[PMID23284742]; PATHGO:0000364 (mediates anti-inflammatory cytokine production in another organism)[PMID23284742]; PATHGO:0000291 (enhances MAPK signaling)[PMID23284742];															PE5 and PE15 are 75% similar and are highly conserved in M_tuberculosis complex. When PE15 is expressed in the nonpathogenic M. smegmatis and used to infect cultured macrophages, the bacteria down-regulate expression of host iNOS and trigger activation of the host MAP kinases leading to production of the anti-inflammatory cytokine interleukin-10 [PMID23284742].				When PE15 is expressed in the nonpathogenic M. smegmatis and used to infect cultured macrophages, the bacteria down-regulate expression of host iNOS and trigger activation of the host MAP kinases leading to production of the anti-inflammatory cytokine interleukin-10 [PMID23284742].
PE5 (Rv0285)	Mycobacterium tuberculosis	L7N695		When PE5 is expressed in the nonpathogenic M. smegmatis and used to infect cultured macrophages, the bacteria have improved survival, down-regulate expression of iNOS, and trigger activation of the host MAP kinases leading to production of the anti-inflammatory cytokine interleukin-10 [PMID23284742].	PATHGO:0000271 (mediates resistance to oxidative killing in another organism)[PMID23284742]; PATHGO:0000376 (suppresses nitric oxide radical production in another organism)[PMID23284742]; PATHGO:0000364 (mediates anti-inflammatory cytokine production in another organism)[PMID23284742]; PATHGO:0000291 (enhances MAPK signaling)[PMID23284742];															PE5 and PE15 are 75% similar and are highly conserved in M_tuberculosis complex. When PE5 is expressed in the nonpathogenic M. smegmatis and used to infect cultured macrophages, the bacteria down-regulate expression of host iNOS and trigger activation of the host MAP kinases leading to production of the anti-inflammatory cytokine interleukin-10 [PMID23284742].				When PE5 is expressed in the nonpathogenic M. smegmatis and used to infect cultured macrophages, the bacteria down-regulate expression of host iNOS and trigger activation of the host MAP kinases leading to production of the anti-inflammatory cytokine interleukin-10 [PMID23284742].
PE9 (Rv1088)	Mycobacterium tuberculosis	Q79FS8	PE9-PE10	PE9 and PE10 associate with one another. PE9 is required for cell wall localization of PE10 when expressed in Mycobacterium smegmatis [PMID26031846].	PATHGO:0000335 (induces apoptosis in another organism)[PMID26031846];						PE9 and PE10 associate with one another. PE9 is required for cell wall localization of PE10 when expressed in Mycobacterium smegmatis. When the THP-1 macrophage cell line is treated with PE9-PE10, the complex interacts with host TLR4 and this results in increased levels of phosphorylated IRF3 which is correlated with increased transcription of interferon-beta. PE9-PE10 treatment of THP-1 macropha…																			When the THP-1 macrophage cell line is treated with PE9-PE10, the complex interacts with host TLR4 and this results in increased levels of phosphorylated IRF3 which is correlated with increased transcription of interferon-beta. Modulation of IL-1beta and IL-10 levels also result [PMID26031846]. This activity by PE9-PE10 may be entirely the result of its recognition by the host innate immune syste…
PPE2 (Rv0256c)	Mycobacterium tuberculosis	P9WI47		When PPE2 is expressed in M. smegmatis, it improves the survival of the mutant bacilli inside infected macrophages when compared to wild-type bacteria [PMID27634911].	PATHGO:0000376 (suppresses nitric oxide radical production in another organism)[PMID27634911][PMID31375544]; PATHGO:0000271 (mediates resistance to oxidative killing in another organism)[PMID27634911][PMID31375544];																			PPE2 has a nuclear localization sequence and a leucine zipper motif at its C terminus, resembling a transcription factor. PPE2 is a secreted protein. When ectopically expressed in activated RAW264.7 macrophages, it moves into the host nucleus and inhibits nitric oxide (NO) production by transcriptional repression, binding to the iNOS promoter. When PPE2 is expressed in M. smegmatis, it improves t…
PPE38 (Rv2352c)	Mycobacterium tuberculosis	P9WHZ9		The PPE38 protein was expressed in Mycobacterium marinum which was then used to infect the RAW264.7 macrophage cell line. Compared to wild-type bacteria, significantly less MHC class I was expressed on the macrophage surface. This also occurred when PPE38 was expressed in M. smegmatis [PMID28348981].	PATHGO:0000308 (disrupts antigen presentation in another organism)[PMID28348981]; PATHGO:0000326 (modulates transcription in another organism)[PMID28348981];	The PPE38 protein was expressed in Mycobacterium marinum which was then used to infect the RAW264.7 macrophage cell line. Compared to wild-type bacteria, significantly less MHC class I was expressed on the macrophage surface. This also occurred when PPE38 was expressed in M. smegmatis. The authors speculated that the inhibition occurred at the level of transcription [PMID28348981].																						The PPE38 protein was expressed in Mycobacterium marinum which was then used to infect the RAW264.7 macrophage cell line. Compared to wild-type bacteria, significantly less MHC class I was expressed on the macrophage surface. This also occurred when PPE38 was expressed in M. smegmatis. The authors speculated that the inhibition occurred at the level of transcription [PMID28348981].
Psts1 (PhoS1; Rv0934)	Mycobacterium tuberculosis	P9WGU1		Exposure of human peripheral blood mononuclear cells to a Mycobacterium smegmatis strain that overexpresses the lipoprotein PhoS1 results in increased susceptibility of CD4+ positive T-cells isolated from these PBMCs for the human immunodeficiency virus-1 (HIV-1). Resistance to viral infection is decreased in these cells and this activity can be blocked by chemical inhibitors of TLR2 signaling [P…	PATHGO:0000016 (modulates immune function in another organism)[PMID26807859];																								Exposure of human peripheral blood mononuclear cells to a Mycobacterium smegmatis strain that overexpresses the lipoprotein PhoS1 results in increased susceptibility of CD4+ positive T-cells isolated from these PBMCs for the human immunodeficiency virus-1 (HIV-1). Resistance to viral infection is decreased in these cells and this activity can be blocked by chemical inhibitors of TLR2 signaling [P…
Community-acquired respiratory distress syndrome (CARDS) toxin	Mycoplasma pneumoniae	P75409			PATHGO:0000072 (mediates binding to cell surface glycoprotein in another organism)[PMID25848012]; PATHGO:0000369 (mediates cell invasion by macromolecule from another organism)[PMID25848012]; PATHGO:0000162 (disrupts epithelial layer in another organism) [PMID19859545]; PATHGO:0000236 (modulates cell endomembrane dynamics in another organism)[PMID21829543]; PATHGO:0000349 (enhances inflammasome a…								The CARDS toxin induces vacuolation in host cells. The acidic vacuoles are derived from the endocytic pathway [PMID21829543].			CARDS toxin binds to human surfactant protein A and annexin A2 on human airway epithelial cells and is internalized [PMID25848012].	CARDS toxin binds to human surfactant protein A and annexin A2 on human airway epithelial cells and is internalized [PMID25848012].													The CARDS toxin activates the host NLRP3 inflammasome by directly ADP-ribosylating it. This leads to subsequent release of interleukin-1beta and associated pathologies [PMID25538194].			CARDS toxin has ADP-ribosylating and vacuolating activities. Intranasal administration of the recombinant toxin to rodents (700 picomoles) and primates recapitulates most of the symptoms of Mycoplasma pneumoniae infection with a dose-dependent early vacuolization and cytotoxicity of the bronchiolar epithelium followed by lymphocytic infilitration with corrresponding decrease in airway function an…
Nuc	Neisseria gonorrhoeae	Q5F832			PATHGO:0000268 (mediates resistance to neutrophil extracellular traps)[PMID25605868]; PATHGO:0000251 (mediates dissemination in another organism)[PMID25605868];													Neisseria gonorrhoeae Nuc enhances bacteria escape from killing by bactericidal neutrophil extracellular traps (NETs) by cleaving the nucleic acid fibers that compose the traps. Primary human neutrophils release NETs following contact with N. gonorrhoeae, but NET integrity declines over time when Nuc-expressing bacteria are present [PMID25605868].									Neisseria gonorrhoeae Nuc enhances bacteria escape from killing by bactericidal neutrophil extracellular traps (NETs) by cleaving the nucleic acid fibers that compose the traps. Primary human neutrophils release NETs following contact with N. gonorrhoeae, but NET integrity declines over time when Nuc-expressing bacteria are present [PMID25605868].
Neisseria hia homolog A (Nhha)	Neisseria meningitidis	Q7DDJ2		Expression of Nhha in E. coli allows them to adhere to host epithelial cell lines Hec‐1‐B and Chang [PMID16803596].	PATHGO:0000275 (mediates binding to laminin in another organism)[PMID16803596]; PATHGO:0000335 (induces apoptosis in another organism)[PMID22238624]; PATHGO:0000100 (mediates resistance to complement system in another organism)[PMID18794285]; PATHGO:0000232 (suppresses phagocytosis in another organism)[PMID18794285]; PATHGO:0000273 (mediates glycosaminoglycan- or proteoglycan-binding in another o…						Nhha-expressing N. meningitidis, but not bacteria in which the gene expressing Nhha is deleted, triggers caspase-dependent apoptosis specifically in host macrophages/ monocytes [PMID22238624].					Nhha is a trimeric autotransporter adhesin and an outer membrane protein of N. meningitidis. The C terminal 72 residues allow trimerization and localization on the bacterial surface. Expression of Nhha in E. coli allows them to adhere to epithelial cells. Nhha adheres to the extracellular matrix proteins heparin sulfate and laminin [PMID16803596]. Nhha is essential for bacterial colonization of t…					Nhha mediates serum resistance and protects expressing bacteria from phagocytosis [PMID18794285].	Nhha mediates serum resistance and protects expressing bacteria from phagocytosis [PMID18794285].								Nhha triggers proinflammatory cytokine release from host macrophages via TLR4-dependent and independent pathways. Host interleukin-6 is released through the TLR4/MyD88 pathway but host TNF, IL-1, G-CSF, and GM-CSF release was not dependent on TLR4 [PMID22949555]. The induction of inflammation by Nhha may be entirely the result of its recognition by the host innate immune system [SME].
Alkaline protease 1 (Alp1)	Neosartorya fumigata (formerly Aspergillus fumigatus)	P28296			PATHGO:0000100 (mediates resistance to complement system in another organism)[PMID20498262]; PATHGO:0000257 (mediates immunoglobulin neutralization in another organism)[PMID20498262]; PATHGO:0000226 (disrupts extracellular matrix in another organism)[PMID25865874];																	The host complement cascade system is activated on the surface of the conidia and hyphae of Neosartorya fumigata (formerly Aspergillus fumigatus) which enhances phagocytosis of the conidia. Alp1 allows control of host complement activation by cleaving host components C3, C4, C5 and C1q as well as immunoglobulin G (IgG). Alp1 is the primary molecule responsible for this cleavage and is present in …				Alp1 allows control of host complement activation by cleaving host components C3, C4, C5 and C1q as well as immunoglobulin G (IgG). Alp1 is the primary molecule responsible for this cleavage and is present in large amounts in culture supernatant [PMID20498262].					Alp1 is a serine protease that promotes airway hyper-responsiveness, inducing bronchoconstriction in lung slices from mice. It enhances calcium mobilization in airway smooth muscle cells. Alp1 degrades host integrin-mediated extracellular matrix via its protease activity [PMID25865874].		Alp1 is a serine protease that promotes airway hyper-responsiveness, inducing bronchoconstriction in lung slices from mice. It enhances calcium mobilization in airway smooth muscle cells [PMID25865874].
RodA	Neosartorya fumigata (formerly Aspergillus fumigatus)	P41746			PATHGO:0000232 (suppresses phagocytosis in another organism)[PMID19917717]; PATHGO:0000268 (mediates resistance to neutrophil extracellular traps)[PMID20442864];																RodA deficits are correlated with increased phagocytosis of fungal spores by macrophages [PMID19917717].						Host neutrophils generate neutrophil extracellular traps in response to Aspergillus fumigatus hyphae in mouse lung infections. Expression of the RodA hydrophobin reduces both NET formation by neutrophils and reduces the death of the fungal spores in NETs [PMID20442864].	Expression of the RodA hydrophobic protein on the surface of the fungus Aspergillus fumigatus masks immunogenic features from host detection. RodA is covalently bound to the conidial (spore) cell wall via GPI linkages. RodA is "immunologically inert" and does not induce dendritic cell or alveolar macrophage maturation or activation. Deletion of the gene encoding RodA allows conidia to activate th…
Lethal toxin (TcsL)	Paeniclostridium sordellii	V5T923			PATHGO:0000072 (mediates binding to cell surface glycoprotein in another organism)[PMID28025502]; PATHGO:0000369 (mediates cell invasion by macromolecule from another organism)[PMID20498856]; PATHGO:0000216 (mediates filamentous actin depolymerization in another organism)[PMID24905543]; PATHGO:0000259 (modifies cellular focal adhesion in another organism)[PMID24905543]; PATHGO:0000355 (mediates d…					TcsL has highest enzymatic activity toward the mouse small GTPase Rac1, but it can also glucosylate Tc10, TCL, Ras, Rap2a and RalC. This causes a rapid dephosphorylation of paxillin which precedes actin depolymerization in Vero cells. Focal adhesion components are redistributed into the cytosol [PMID24905543].		TcsL has highest enzymatic activity toward the mouse small GTPase Rac1, but it can also glucosylate Tc10, TCL, Ras, Rap2a and RalC. This causes a rapid dephosphorylation of paxillin which precedes actin depolymerization in Vero cells. Focal adhesion components are redistributed into the cytosol [PMID24905543].				TcsL, which is causally involved in the toxic shock syndrome and in gas gangrene, enters its target cells by receptor-mediated endocytosis [PMID28025502]. Most strains do not contain TcsL or TcsH [PMID25981746].	The TcsL toxin is believed to be internalized into cells via clathrin- and dynamin-dependent endocytosis [PMID20498856].														TcsL induces vascular permeability in the lungs of mice [PMID17322384]. Focal adhesion components are redistributed into the cytosol [PMID24905543].		TcsL cytotoxicity is driven by glucosylation of host Ras-type small GTPases Ras, Rac, and Cdc42 [PMID28025502]. TcsL has two enzymatic domains, an N-terminal glucosyltransferase domain and an autoprocessing domain responsible for release of the GTD within the cell. The GTD uses its N-terminal membrane localization domain for orientation on membranes and modification of GTPases. Point mutations th…
Macrophage migration inhibitory factor (PbMIF)	Plasmodium berghei	Q4YQW0; A0A113T4E6; UPI0001BE62FB																												PbMIF increases the production of proinflammatory cytokines including IL-12, IL-1β, TNF, IL-6, and IFNγ during blood-stage P. berghei parasite infection [PMID22778413]. This proinflammatory signaling in response to PbMIF may be entirely the result of recognition by the host innate immune system [SME].
Dihydrolipoamide dehydrogenase (Lpd)	Pseudomonas aeruginosa	Q9I3D1			PATHGO:0000231 (suppresses opsonization in another organism)[PMID23071278]; PATHGO:0000341 (mediates binding of complement control protein in another organism)[PMID23071278];																Lpd is a bacterial surface protein that binds to host complement factor H, host complement factor H-like protein 1, host complement factor H-related protein 1 and host plasminogen. Association with these host complement control proteins and complement-degrading proteins protects the bacterium from complement-mediated destruction and opsonization [PMID23071278].	Lpd is a bacterial surface protein that binds to host complement factor H, host complement factor H-like protein 1, host complement factor H-related protein 1 and host plasminogen. Association with these host complement control proteins and complement-degrading proteins protects the bacterium from complement-mediated destruction and opsonization [PMID23071278].
Exolysin (ExlA, TpsA)	Pseudomonas aeruginosa	A6VAA1			PATHGO:0000033 (mediates pore formation in another organism)[PMID29120408]; PATHGO:0000211 (mediates binding to the cell surface in another organism)[PMID29120408]; PATHGO:0000214 (modifies tight junction or adherens junction in another organism)[PMID29120408]; PATHGO:0000253 (mediates barrier traversal in another organism)[PMID28522850][PMID29120408]; PATHGO:0000369 (mediates cell invasion by ma…											ExlA can insert into the host cell membrane in a process requiring host phosphatidylserine. Whether it oligomizes is unknown--nothing is known about the molecular basis of the pore-forming activity of ShlA/ExlA toxins [PMID29120408].	ExlA assembles into ~1.6 nm-wide pores [PMID29120408].	ExlA endows the bacteria with the ability to proliferate in lungs and to disseminate from lungs to other organs: liver, spleen, kidney and brain. Therefore, the rupture of the alveolo-capillary barrier induced by ExlA opens the passage to the blood compartment allowing bacterial dissemination [PMID29120408]. ExlA secretion compensates for the lack of a type III secretion system in allowing bacter…													The exolysin protein of 1651 residues is directly secreted from the P. aeruginosa bacterium. It is a cytolysin that induces the cleavage of the intercellular adhesive proteins E- and VE-cadherins in epithelial and endothelial cells, respectively, by diverting a natural mechanism of cadherin shedding of the host. ExlA pore formation induces a massive entry of Ca2+ in the cytosol. The CaM-Ca2+ asso…	Later on, Ca2+ entry also induces necrotic cell death via an unknown mechanism [PMID29120408].	In a pulmonary infection model in mice, the most virulent strain of P. aeruginosa expressing ExlA and ExlB induces a mortality significantly higher than that of the PAO1 strain expressing a T3SS and ExoS, ExoT and ExoY effectors. The histological examination of the murine lungs indicated the presence of erythrocytes in the alveoli space, in addition to infiltration of neutrophils, thus reproducin…
Pseudomonas exotoxin S (ExoS)	Pseudomonas aeruginosa	G3XDA1			PATHGO:0000335 (induces apoptosis in another organism)[PMID16441442]; PATHGO:0000278 (stimulates small GTPase activity in another organism)[PMID15375697]; PATHGO:0000367 (mediates ADP-ribosylation of small GTPase in another organism)[PMID22901006]; PATHGO:0000216 (mediates filamentous actin depolymerization in another organism)[PMID15375697]; PATHGO:0000232 (suppresses phagocytosis in another org…					The ADP-ribosyltransferase activity of ExoS targets the host small GTPase Rab5 to prevent bacterial internalization while inducing blebbing of the plasma membrane to create a replicative niche [PMID22901006].	ExoS, through its ADP-ribosyltransferase activity, causes host programmed cell death (apoptosis) in tissue culture cells in a manner independent of host caspase-8 and the known host death receptors including the Fas receptor. Apoptosis appears to be carried out exclusively through the mitochondrial pathway [PMID16441442].	When expressed in cells, the GAP domain of ExoS is able to disrupt the actin cytoskeleton and induce cell rounding [PMID15375697].						When the ExoS, ExoT, and ExoU contributions to the virulence of P. aeruginosa were examined in a mouse lung-infection model, ExoU had the largest role in pathogenesis with ExoT the least and ExoS intermediate. Bacteria lacking a functional secretion system had a median lethal dose of 47 million CFU while isogenic mutants that individually secreted ExoU, ExoS and ExoT had median lethal doses of 55…	The ADP-ribosyltransferase activity of ExoS targets the host small GTPase Rab5 to prevent bacterial internalization while inducing blebbing of the plasma membrane to create a replicative niche [PMID22901006].		The ADP-ribosyltransferase activity of ExoS targets the host small GTPase Rab5 to prevent bacterial internalization while inducing blebbing of the plasma membrane to create a replicative niche [PMID22901006].											The ExoS bacterial effector is a bi-functional cytotoxin that has a C-terminal ADP-ribosyltransferase domain and an N-terminal Rho GTPase activating protein (GAP) domain. ExoT is injected into the host cell through a type III secretion system. The C-terminal ADP-ribosylating activity is dependent on host Factor Activating ExoS (FAS). Intracellular expression of the C terminal domain is cytotoxic …
Pseudomonas exotoxin T (ExoT, AexT, Exoenzyme T)	Pseudomonas aeruginosa	Q9I788			PATHGO:0000232 (suppresses phagocytosis in another organism)[PMID15375697]; PATHGO:0000216 (mediates filamentous actin depolymerization in another organism)[PMID14688136]; PATHGO:0000259 (modifies cellular focal adhesion in another organism)[PMID26020630]; PATHGO:0000251 (mediates dissemination in another organism)[PMID15557619]; PATHGO:0000335 (induces apoptosis in another organism)[PMID26020630…					The ExoT GTPase activating protein (GAP) activity induces mitochondrial apoptosis in host cells [PMID26451042].	The ExoT GTPase activating protein (GAP) activity induces mitochondrial apoptosis in host cells [PMID26451042]. The ExoT ADP-ribosyltransferase domain is responsible for altering the host Crk adaptor protein leading to the disruption of host focal adhesion integrity and a loss of integrin-mediated pro-survival signaling [PMID26020630].	The ExoT ADP-ribosyltransferase domain is responsible for altering the host Crk adaptor protein leading to the disruption of host focal adhesion integrity and a loss of integrin-mediated pro-survival signaling [PMID26020630]. The ADP-ribsylation activity of ExoT appears to synergistically work with the GAP activity to disrupt the actin cytoskeleton and to prevent bacterial uptake by phagocytic ce…						When the ExoS, ExoT, and ExoU contributions to the virulence of P. aeruginosa were examined in a mouse lung-infection model, ExoU had the largest role in pathogenesis with ExoT the least and ExoS intermediate. Bacteria lacking a functional secretion system had a median lethal dose of 47 million CFU while isogenic mutants that individually secreted ExoU, ExoS and ExoT had median lethal doses of 55…			ADP-ribosylation of Crk proteins blocks the Rap1- and Rac1-mediated focal adhesion and phagocytosis, allowing the bacterium to remain extracellular and not ingested by host phagocytes. While both ExoS and ExoT proteins have anti-phagocytic effects, ExoT appears to be the major contributor to anti-phagocytosis in most P. aeruginosa strains [PMID15375697]. The ADP-ribsylation activity of ExoT appea…											ExoT is a bi-functional bacterial effector injected into the host cell through a type III secretion system [PMID15375697]. The inhibition of wound closure resulting from intoxication with ExoT is at least partially the result of an inhibition in cytokinesis in the wounded epithelial cells. The two catalytic domains of ExoT each have a role in this process [PMID17030800]. The ExoT protein inhibits…
Pseudomonas exotoxin U (ExoU)	Pseudomonas aeruginosa	O34208			PATHGO:0000251 (mediates dissemination in another organism)[PMID15557619]; PATHGO:0000384 (mediates effect within cells of an organism following secretion from another organism)[PMID15659695]; PATHGO:0000055 (mediates membrane phospholipid cleavage in another organism)[PMID16309466][PMID22848596]; PATHGO:0000162 (disrupts epithelial layer in another organism)[PMID14688136];													When the ExoS, ExoT, and ExoU contributions to the virulence of P. aeruginosa were examined in a mouse lung-infection model, ExoU had the largest role in pathogenesis with ExoT the least and ExoS intermediate. Bacteria lacking a functional secretion system had a median lethal dose of 47 million CFU while isogenic mutants that individually secreted ExoU, ExoS and ExoT had median lethal doses of 55…												ExoU appears to contribute to host damage by P. aeruginosa by inducing an eicosanoid-mediated inflammatory response in the host [PMID16309466]. In Pseudomonas aeruginosa-infected human epithelial cell lines and endothelial cell lines, ExoU phospholipase A2 activity induces NFkappaB and subsequently increases IL-8 levels. These results are also observed in a murine model of P. aeruginosa pneumonia…		The ExoU effector of P. aeruginosa is injected via the bacterial type III secretion system. ExoU has phospholipase A2 (PLA2) activity which releases arachidonic acid and lysophospholipids from host cell membranes. This activity is correlated with acute cytotoxicity in epithelial cells and macrophages. Cell death appears necrotic and not apoptotic. ExoU-dependent killing of immune cells in the lun…	Acute lung injury in a mouse model of pneumonia caused by P. aeruginosa requires that catalytically active ExoU be delivered to target cells [PMID15640644].
PvdS-regulated endoprotease of the lysyl class (PrpL, protease IV, piv)	Pseudomonas aeruginosa	Q9HWK6			PATHGO:0000362 (suppresses anti-inflammatory cytokine activity in another organism)[PMID24626230];																				PrpL is a secreted lysyl endopeptidase (EC 3.4.21.50) of Pseudomonas aeruginosa that should not be confused with SppA, signal peptide peptidase A, which has been called protease IV in Escherichia coli. P_aeruginosa protease IV cuts the cytokine interleukin 22, a member of the IL-10 family of cytokines that are important for defense against extracellular pathogens. Protease IV depletes IL-22 in vi…
Nonstructural protein 4 (NS4, NSP4)	Rotavirus human rotavirus	P04512; Q9PYD1; K0I7R4; F8UF72; C9DQ52; O11982; P08434; Q82033; Q82028; B3SRY0; B3SRV6; Q77Q91; B3SRQ8; P04513; Q9PYD2; O56850; Q9QNA6; Q82035; P89059; P89061; Q9YS17;			PATHGO:0000347 (modulates autophagy or xenophagy in another organism)[PMID31597778]; PATHGO:0000033 (mediates pore formation in another organism)[PMID26958925][PMID28256607];									Rotaviral NSP4 is made as an ER transmembrane glycoprotein. NSP4 exits the host ER membrane in COPII-coated vesciles resulting in disrupted vesicle transport. These vesicles are hijacked by host LC3 II which interacts with NSP4. Rotavirus maturation is dependent on host protein transport and autophagy for the accumulation of membranes required for virus replication [PMID31597778].																			NSP4 can induce aqueous secretion in the gastrointestinal tract of neonatal mice through activation of an age- and Ca2+-dependent plasma membrane anion permeability [PMID17554041]. Rotavirus nonstructural protein 4 (NSP4) is an endoplasmic reticulum transmembrane glycoprotein that has a viroporin domain (VPD), and NSP4 viroporin activity elevates cytosolic Ca2+ in mammalian cells [PMID28256607]. …
AvrA	Salmonella	O30621; A0A1Z3Q5U7			PATHGO:0000334 (suppresses apoptosis in another organism)[PMID27784797]; PATHGO:0000220 (suppresses inflammatory cytokine release in another organism)[PMID20463922]; PATHGO:0000295 (suppresses NF-kappaB signaling in another organism)[PMID17690189]; PATHGO:0000214 (modifies tight junction or adherens junction in another organism)[PMID27875307]; PATHGO:0000325 (modulates ubiquitin dynamics in anoth…				AvrA is a deubiquitinase that acts on host IkappaBalpha and beta-catenin. AvrA blocks degradation of IkappaBalpha leading to the inhibition of NFkappaB and beta-catenin in epithelial cells to counter host immune signaling [PMID17690189].		AvrA suppresses apoptosis [PMID27784797].	AvrA appears to stabilize the tight junctions of the host in human intestinal epithelial cells through manipulation of the JNK pathway such that a strain of Salmonella lacking AvrA results in increased bacterial invasion [PMID27875307].								AvrA is a deubiquitinase that acts on host IkappaBalpha and beta-catenin. AvrA blocks degradation of IkappaBalpha leading to the inhibition of NFkappaB and beta-catenin in epithelial cells to counter host immune signaling [PMID17690189]. This suppresses secretion of cytokines including IL-12, IFNgamma, and TNF [PMID20463922]. AvrA is allosterically activated by host inositol hexakisphosphate (IP6…
GtgA	Salmonella	A0A5V8M872; A0A5Y4GAI7; A0A3V7IGK8			PATHGO:0000295 (suppresses NF-kappaB signaling in another organism)[PMID26933955]; PATHGO:0000384 (mediates effect within cells of an organism following secretion from another organism)[PMID26933955];															GtgA is a protease effector from Salmonella that targets components of the NFkappaB signaling pathway to inhibit anti-inflammatory transcriptional responses. It cleaves both the RelA (p65) and RelB transcription factors but does not target p100 (NFkappaB2) or p105 (NFkappaB1). A Salmonella Typhimurium strain lacking GtgA, GogA, and PipA showed increased ability to stimulate NFkappaB and increased…
Salmonella invasion protein A (SipA)	Salmonella	E1WAC6; P74849; Q8VQB5; P0CL52			PATHGO:0000217 (mediates actin crosslinking in another organism)[PMID11331579]; PATHGO:0000261 (mediates actin polymerization in another organism)[PMID11331579]; PATHGO:0000368 (mediates host cell invasion by microbe)[PMID15618149]; PATHGO:0000335 (induces apoptosis in another organism)[PMID28630067]; PATHGO:0000384 (mediates effect within cells of an organism following secretion from another org…						SipA promotes apotosis in a murine macrophage cell line (but not neutrophils) by inducing caspase-3 activation [PMID28630067].	The actin-binding protein SipA acts as a molecular staple to stabilize actin filaments [PMID15721835]. Introduction of a plasmid encoding sipA increases the invasiveness of a mutant deficient in sipA and sopA/B/D/E2 in nonpolarized epithelial (HT-29) cells but not in polarized T84 cells [PMID15618149]. SipA stimulates SipC-mediated nucleation of actin polymerization and enhances SipC-mediated fil…					The actin-binding protein SipA is an effector injected into host cytosol by a T3SS. SipA acts as a molecular staple to stabilize actin filaments [PMID15721835]. SipA stimulates SipC-mediated actin nucleation and enhances SipC-mediated actin bundling which helps prepare the bacterial invasion site. SipA stimulates SipC-mediated nucleation of actin polymerization and enhances SipC-mediated filament…													SipA contributes to most of the colitis observed in a murine model of Salmonella enterica infection. It can induce intestinal inflammation independent of SopE and SopE2 and in the absence of SopB. This occurs through recognition by the host intracellular innate immune receptor NOD1/2 signaling activating NFkappaB and requires the N terminus of SipA [PMID14742523]. This induction of inflammation i…
Salmonella outer protein B (SopB, SigD)	Salmonella	O30916; Q8Z7R1; Q9RER2; Q9AH18; Q9AH19; Q9AH17			PATHGO:0000314 (modulates TRAF signaling in another organism)[PMID27473656]; PATHGO:0000260 (mediates filamentous actin rearrangement in another organism)[PMID15981456]; PATHGO:0000271 (mediates resistance to oxidative killing in another organism)[PMID27473656]; PATHGO:0000353 (modulates reactive oxygen species levels in another organism)[PMID27473656]; PATHGO:0000368 (mediates host cell invasion…							The SopB phosphatidyl inositol phosphate phosphatase activity presumably alters the underlying cytoskeletal architecture, loosening the cellular surface and enhancing bacterial invasion. By reducing phosphatidylinositol-4,5-bisphosphate levels in the ruffling membrane of host cells, SopB may act to promote the rapid formation of the Salmonella-containing vacuole. It can also enhance actin cytoske…	By reducing phosphatidylinositol-4,5-bisphosphate levels in the ruffling membrane of host cells, SopB may act to promote the rapid formation of the Salmonella-containing vacuole. It can also enhance actin cytoskeleton rearrangements and bacterial entry by triggering a signaling pathway involving Cdc42 [PMID15981456].				The phosphatase activity of SopB is required for the recruitment of the small GTPase Rab5 to the Salmonella-containing vacuole (SCV). Active, GTP-bound Rab5 associates with the PI3K Vps34. Vps34 is responsible for the formation of phosphatidylinositol-3-phosphate on SCVs [PMID18725540]. The SopB phosphatidylinositol phosphate phosphatase activity presumably alters the underlying cytoskeletal arch…							SopB contributes to immune evasion by attenuating production of reactive oxygen species in mitochondria by binding to TRAF6 to prevent mitochondrial recruitment which is necessary for ROS generation [PMID27473656].
Salmonella plasmid virulence protein C (SpvC)	Salmonella	P0A2M9; P0A2N0; P24398; P0A2N1; P15805			PATHGO:0000220 (suppresses inflammatory cytokine release in another organism)[PMID22188134]; PATHGO:0000290 (suppresses MAPK signaling in another organism)[PMID17303758];															Salmonellae in which the gene encoding SpvC is deleted are attenuated for systemic virulence in a mouse model of infection when compared to an isogenic strain. Unlike the related OspF from Shigella spp., SpvC does not suppress production of IL-8 or TNF when an expressing strain infects HeLa culture cells, though it caused a strong reduction in those cytokines when overexpressed [PMID18284579]. Sp…
Salmonella secreted effector K1 (SseK1)	Salmonella	A0A0H3NK84; A0A455RZ64			PATHGO:0000334 (suppresses apoptosis in another organism)[PMID28069818]; PATHGO:0000314 (modulates TRAF signaling in another organism)[PMID28522607]; PATHGO:0000384 (mediates effect within cells of an organism following secretion from another organism)[PMID28069818];						SseK1 and SseK3 inhibit necroptotic cell death induced by host TNF and cycloheximide in macrophages during Salmonella infection [PMID28069818].									The SseKs are T3SS effectors with glycosyltransferase activity. They are orthologs of NleB from E. coli and transfer a GlcNAc moiety onto a target Arg to modulate host function [PMID29449376]. SseK1 localizes to the host cell cytosol [PMID15322005]. Ectopically expressed SseK1 ectopically expressed in macrophages is diffusely cytosolic and suppresses TNF induced NFkappaB activation, but not NFkap…
SptP	Salmonella	P74873; P74851; Q5PEA9			PATHGO:0000278 (stimulates small GTPase activity in another organism)[PMID11680787]; PATHGO:0000290 (suppresses MAPK signaling in another organism) [PMID12675684]; PATHGO:0000260 (mediates filamentous actin rearrangement in another organism)[PMID19286132]; PATHGO:0000368 (mediates host cell invasion by microbe)[PMID19286132]; PATHGO:0000384 (mediates effect within cells of an organism following s…					SptP is a GTPase activating protein (GAP) that targets the host small GTPases Rac and Cdc42, enhancing their native GTPase activity and inactivating them, turning off the response that was instigated via the co-injected SopE proteins, and leaving the cell in a normal state, but now infected with bacteria in a vacuole [PMID11680787]. SopE and SptP exert opposite effects on Rho small GTPases with S…		SopE and SptP exert opposite effects on Rho small GTPases with SopE acting as a GEF and SptP as a GAP. SptP functions early during pathogen entry to deactivate Rho GTPases and reverse pathogen-induced cytoskeletal changes following uptake [PMID19286132].	SptP contains a C-terminal protein tyrosine phosphatase (PTPase) domain that specifically dephosphorylates the AAA+ ATPase valosin-containing protein (VCP/p97) which facilitates membrane fusion and protein degradation to enhance replication of salmonellae within the Salmonella-containing vacuole (SCV) [PMID19286132].				SptP is a GTPase activating protein (GAP) that targets the host small GTPases Rac and Cdc42, enhancing their native GTPase activity and inactivating them, turning off the response that was instigated via the co-injected SopE proteins, and leaving the cell in a normal state, but now infected with bacteria in a vacuole [PMID11680787]. SptP persists in the cytoplasm of the host cell after the protea…		SptP contains a C-terminal protein tyrosine phosphatase (PTPase) domain that specifically dephosphorylates the AAA+ ATPase valosin-containing protein (VCP/p97) which facilitates membrane fusion and protein degradation to enhance replication of salmonellae within the Salmonella-containing vacuole (SCV)[PMID19286132].	SptP has tyrosine phosphatase activity and can downmodulate the activation of MAPKs, particularly Erk, through its inhibition of Raf activation [PMID12675684]. Along with Salmonella protein SspH1, SptP inhibits the expression of NFkappaB dependent genes [PMID15791954]. SopE and SptB exert opposite effects on Rho small GTPases with SopE acting as a GEF and SptP as a GAP. The activity of SopE is do…
SspH2	Salmonella	D0ZPH9; P0CE12			PATHGO:0000108 (mediates actin polymerization inhibition in another organism)[PMID12675800]; PATHGO:0000016 (modulates immune function in another organism)[PMID23935490];							SspH2 can interact with the actin-binding protein profilin and inhibit the rate of actin polymerization in vitro [PMID12675800].																	SspH2 acts on host protein SGT1 to modulate innate immunity in both mammalian and plant cells [PMID23935490].
SteD	Salmonella	Q8Z453; C0PXE2			PATHGO:0000080 (suppresses dendritic cell activation in another organism)[PMID27832589]; PATHGO:0000308 (disrupts antigen presentation in another organism)[PMID27832589]; PATHGO:0000384 (mediates effect within cells of an organism following secretion from another organism)[PMID27832589]; PATHGO:0000325 (modulates ubiquitin dynamics in another organism)[PMID27832589];				The Salmonella effector SteD localizes to the Golgi network and vesicles containing the E3 ubiquitin ligase MARCH8 and mature MHCII. It causes the MARCH8-dependent ubiquitination and depletion of surface MHCII. SteD appears to function as an adaptor, forcing inappropriate ubiquitination of mMHCII by MARCH8 and thereby suppressing T cell activation [PMID27832589].																			The Salmonella effector SteD localizes to the Golgi network and vesicles containing the E3 ubiquitin ligase MARCH8 and mature MHCII. It causes the MARCH8-dependent ubiquitination and depletion of surface MHCII. One of two transmembrane domains and the C-terminal cytoplasmic region of SteD mediated binding to MARCH8 and MHCII, respectively. Infection of dendritic cells resulted in SteD-dependent d…
Membrane (M) protein	SARS-CoV	P59596; A7J8L8; J9TEG5; Q19QW6; J9TBX8			PATHGO:0000295 (suppresses NF-kappaB signaling in another organism)[PMID17705188]; PATHGO:0000334 (suppresses apoptosis in another organism)[PMID25271362];						The membrane (M) protein inteferes with phosphorylation of the host pro-survival protein kinase B/Akt which can be overcome by overexpression of the upstream kinase for PKB (3-phosphoinositide-dependent protein kinase 1, PDK1). The C-terminus of the viral M protein interacts with the pleckstrin-homology domain of PDK1 to disrupt association between PKB/Akt and downregulated PKB/Akt activity [PMID…									Expression of the membrane (M) protein of SARS-CoV suppressed NFkappaB activation through the TNF receptor (TNFR). The M protein was co-immunoprecipitated with IKKbeta indicating physical association [PMID17705188].										Expression of the M protein in human cell lines upregulated interferon-beta production through the NFkappaB and the TBK1-IRF3 pathways. This was independent of TLR2 signaling, TLR4 signaling, and TRAF3 [PMID26861016]. The claim is that this represents a novel pathogen associated molecular pattern receptor [SME].
Nonstructural protein 1 (NSP1)	SARS-CoV	Q5Y189			PATHGO:0000302 (disrupts JAK-STAT signaling in another organism)[PMID17715225]; PATHGO:0000382 (suppresses interferon signaling in another organism)[PMID17715225]; PATHGO:0000370 (mediates mRNA destruction in another organism)[PMID22174690]; PATHGO:0000006 (modulates protein synthesis in another organism)[PMID19838190];		Translation is inhibited by Nsp1 in a ribosome-dependent manner. Nsp1 binds to the 40S subunit of host cell ribosomes to inhibit the production of proteins from mRNA. Nsp1 cleaves RNA containing the internal ribosome entry site from encephalomyocarditis virus; this suggests that RNA cleavage by Nsp1 is nucleotide sequence-specific [PMID19838190]. The interaction of SARS-CoV NSP1 with the ribosome…													Antiviral signaling is weak in Vero cells infected with SARS-CoV encoding an intact Nsp1. Nsp1 inhibits virus-dependent dimerization and activation of IRF3 and activation of IRF7, thereby decreasing the transcription of type 1 interferons. Nsp1 inhibits phosphorylation of STAT1 but only weakly inhibits phosphorylation of STAT2 and does not inhibit JAK phosphorylation [PMID17715225].										NSP1 upregulates the chemokines CCL5, CXCL10, and CCL3 in human lung epithelial cells via the activation of NFkappaB [PMID17035307].
Nucleocapsid (N) protein	SARS-CoV	P03416			PATHGO:0000296 (enhances host NF-kappaB signaling)[PMID16143815][PMID17490702]; PATHGO:0000244 (suppresses translation elongation factor in another organism)[PMID18448518];		N protein targets the host translation elongation factor eEF1A for inactivation, thereby inhibiting protein synthesis, cell proliferation, and cytokinesis [PMID22002165]. The C terminus of the nucleocapsid protein (residues 251-422) binds to human elongation factor 1alpha (EF1alpha) resulting in its aggregation and inhibiting protein translation [PMID18448518].																					The nucleocapsid protein (N) blocks the activation of host Rnase L to inhibit the degradation of viral RNA by the host [PMID25093995].		The structural SARS-CoV N protein accelerates host NFkappaB-driven transcription [PMID16143815]. The nucleocapsid protein upregulates the expression of IL-6 by facilitating the translocation of NFkappaB from the cytosol to nucleus where it also binds to the NFkappaB element on the host promoter [PMID17490702].
ORF3a	SARS-CoV	P59632			PATHGO:0000314 (modulates TRAF signaling in another organism)[PMID31034780]; PATHGO:0000325 (modulates ubiquitin dynamics in another organism)[PMID32353859]; PATHGO:0000352 (disrupts TRIM/TRIM-like signaling in another organism)[PMID22588174][PMID32353859]; PATHGO:0000349 (enhances inflammasome activation in another organism)[PMID31034780]; PATHGO:0000296 (enhances NF-kappaB signaling in another …				ORF3a of SARS-CoV-2 associates with the host E3 ubiquitin ligase tripartite motif-containing protein 59 (TRIM59) (UniProtQ8IWR1) [PMID32353859]. TRIM59 contributes to the regulation of host antiviral innate immune signaling through its involvement with host ECSIT as an adaptor protein required for TLR-mediated signal transduction. TRIM59 inhibits the phosphorylation and dimerization of IRF3 and I…											ORF3a activates NFkappaB and induces expression of IL-1beta which subsequently leads to inflammasome activation. Expression of ORF3a in human monocytic THP-1 cells increases IL-1beta transcript levels by eightfold. ORF3a interacts with host TRAF3 (UniProtQ13114) in the noncanonical pathway. This promotes the ubiquitination and processing of p105 in the cytosol leading to the accumulation of p50 i…										ORF3a interacts with host TRAF3 (UniProtQ13114) to promote ubiquitination of the apoptosis-associated specklike protein (ASC) which leads to activation of caspase 1 and IL-1beta maturation. Along with its promotion of IL-1beta transcription via NFkappaB activation, this leads to activation of the NLRP3 inflammasome [PMID31034780].
ORF6	SARS-CoV	Q19QW5			PATHGO:0000302 (disrupts JAK-STAT signaling in another organism)[PMID17596301];								ORF 6 protein blocks the expression of STAT1-activated genes by tethering karyopherin-alpha2 and karyopherin-beta1 to the endoplasmic reticulum/Golgi membrane, leading to a loss of STAT1 transport into the nucleus in response to IFN signaling. The binding site for karyopherin alpha 2 maps to the C terminus of ORF6 [PMID17596301].							ORF 6 protein blocks the expression of STAT1-activated genes that establish an antiviral state. It does this by tethering karyopherin alpha 2 and karyopherin beta 1 to the endoplasmic reticulum/Golgi membrane, leading to a loss of STAT1 transport into the nucleus in response to IFN signaling [PMID17596301].
Spike (S) protein	SARS-CoV	P59594; Q19QX0; A7J8L4; J9TDZ0; Q202E9	Homotrimer [PMID33042039]		PATHGO:0000072 (mediates binding to cell surface glycoprotein in another organism)[PMID33042039]; PATHGO:0000368 (mediates host cell invasion by microbe)[PMID32155444];											The spike glycoprotein for SARS-CoV contains a receptor binding domain (residues 437-508) with which it associates with the mammalian host ACE2 receptor (UniProtQ9BYF1). The domains of the S protein wind around each other so that the three RBDs and NTDs constitute a nearly continuous surface at the apex of the trimeric protein [PMID33042039].	The spike glycoprotein consists of two subunits responsible for bindins the host cell receptor (S1) and for fusion of the viral and cellular membranes (S2) [PMID32155444].													The S protein induces host chemokine IL-8 production through the JNK/AP-1 pathway [PMID17035307]. Just 5.6 nM can elicit an IL-8 response through NFkappaB and this is comparable to ACE2 binding levels. TLR2 activation by S protein leads to IL-8 production [PMID19185596].
Invasion plasmid antigen H1.4 (IpaH1.4)	Shigella	A0A380D506; Q3YTD2			PATHGO:0000334 (suppresses apoptosis in another organism)[PMID29866849]; PATHGO:0000295 (suppresses NF-kappaB signaling in another organism)[PMID27572974]; PATHGO:0000384 (mediates effect within cells of an organism following secretion from another organism)[PMID27572974]; PATHGO:0000325 (modulates ubiquitin dynamics in another organism)[PMID27572974];				IpaH1.4 and IpaH2.5 are T3SS effector of Shigella that interact directly with the multimeric host E3 ligase LUBAC that catalyzes linear ubiquitination of activated immune receptor signaling complexes via the HOIL-1L subunit. IpaH1.4 and IpaH2.5 thus direct the ubiquitination of host protein HOIP. HOIP ubiquitination leads to its proteasomal destruction which irreversibly inactivates linear ubiqui…		IpaH1.4 is a T3SS effector of Shigella that inhibits epithelial cell death [PMID29866849].									IpaH1.4 and IpaH2.5 are T3SS effector of Shigella that interact directly with the multimeric host E3 ligase LUBAC that catalyzes linear ubiquitination of activated immune receptor signaling complexes via the HOIL-1L subunit. IpaH1.4 and IpaH2.5 thus direct the ubiquitination of host protein HOIP. HOIP ubiquitination leads to its proteasomal destruction which irreversibly inactivates linear ubiqui…
Invasion plasmid antigen H2.5 (IpaH2.5)	Shigella	D2AJA3; Q2TH08			PATHGO:0000295 (suppresses NF-kappaB signaling in another organism)[PMID27572974]; PATHGO:0000384 (mediates effect within cells of an organism following secretion from another organism)[PMID27572974]; PATHGO:0000325 (modulates ubiquitin dynamics in another organism)[PMID27572974];				IpaH1.4 and IpaH2.5 are T3SS effector of Shigella that interact directly with the multimeric host E3 ligase LUBAC that catalyzes linear ubiquitination of activated immune receptor signaling complexes via the HOIL-1L subunit. IpaH1.4 and IpaH2.5 thus direct the ubiquitination of host protein HOIP. HOIP ubiquitination leads to its proteasomal destruction which irreversibly inactivates linear ubiqui…											IpaH1.4 and IpaH2.5 are T3SS effector of Shigella that interact directly with the multimeric host E3 ligase LUBAC that catalyzes linear ubiquitination of activated immune receptor signaling complexes via the HOIL-1L subunit. IpaH1.4 and IpaH2.5 thus direct the ubiquitination of host protein HOIP. HOIP ubiquitination leads to its proteasomal destruction which irreversibly inactivates linear ubiqui…
Invasion plasmid antigen H4.5 (IpaH4.5)	Shigella	P18009			PATHGO:0000308 (disrupts antigen presentation in another organism)[PMID30414351]; PATHGO:0000384 (mediates effect within cells of an organism following secretion from another organism)[PMID30414351]; PATHGO:0000325 (modulates ubiquitin dynamics in another organism)[PMID30414351];				IpaH4.5 is a member of the E3 ubiquitin ligase effector family that targets the proteasome regulatory particle non-ATPase 13 (RPN13) and induces its degradation via the ubiquitin-proteasome system (UPS) [PMID30414351].																			IpaH4.5, a member of the E3 ubiquitin ligase effector family, targets the proteasome regulatory particle non-ATPase 13 (RPN13) and induces its degradation via the ubiquitin-proteasome system (UPS). IpaH4.5-mediated RPN13 degradation causes dysfunction of the 19S regulatory particle (RP) in the 26S proteasome, inhibiting guidance of ubiquitinated proteins to the proteolytically active 20S core par…
Invasion plasmid antigen H9.8 (IpaH9.8)	Shigella	Q8VSC3			PATHGO:0000220 (suppresses inflammatory cytokine release in another organism)[PMID22123833]; PATHGO:0000295 (suppresses NF-kappaB signaling in another organism)[PMID22123833]; PATHGO:0000384 (mediates effect within cells of an organism following secretion from another organism)[PMID18202440]; PATHGO:0000325 (modulates ubiquitin dynamics in another organism)[PMID18202440];				IpaH9.8 of Shigella flexneri is an E3 ubiquitin ligase that modulates host cell inflammatory signaling upon injection via a type III secretion system [PMID18202440].											IpaH9.8 of Shigella flexneri is an E3 ubiquitin ligase T3SS effector that modulates host cell inflammatory signaling [PMID18202440]. IpaH dampens the NFkappaB-mediated inflammatory response to bacterial infection in a dose-dependent manner. This effect is mediated through the IkappaB signaling pathway with IpaH9.8 promoting the ubiquitinylation of the host NEMO/IKKgamma subunit of IKK. IpaH9.8 al…							Host guanylate binding proteins (GBPs) coat intracellular Shigella flexneri, in response to host interferon signaling, to inhibit actin-dependent mobility and the intracellular spread of the bacteria. The T3SS effector IpaH9.8 antagonizes these GBPs by ubiquitinating GBP1, GBP2, and GBP4 to induce their destruction via the host proteasome [PMID29024643].
Outer surface protein F (OspF)	Shigella	Q8VSP9			PATHGO:0000220 (suppresses inflammatory cytokine release in another organism)[PMID19017275]; PATHGO:0000290 (suppresses MAPK signaling in another organism)[PMID17159983]; PATHGO:0000326 (modulates transcription in another organism)[PMID17159983]; PATHGO:0000384 (mediates effect within cells of an organism following secretion from another organism)[PMID17159983];	OspF dephosphorylates mitogen-activated protein kinases in the nucleus, thereby preventing histone H3 phosphorylation at Ser10 in a gene-specific way. This OspF activity enables shigellae to block the activation of a subset of NFkappaB-responsive genes, leading to compromised recruitment of polymorphonuclear leukocytes to infected tissues [PMID17159983]. Nuclear translocation of OspF is preceded …														OspF irreversibly removes the phosphate group from phosphothreonine (but not phosphoserine) residues in the activation loop of host MAPKs [PMID17303758]. OspF has a docking peptide at its N terminus allowing it to bind several eukaryotic MAPKs [PMID22820255]. OspF interference with MAPK blocks the activation of a subset of NFkappaB-regulated genes resulting in impaired chemokine signaling and com…
Outer surface protein G (OspG)	Shigella	Q99PZ6			PATHGO:0000295 (suppresses NF-kappaB signaling in another organism)[PMID16162672]; PATHGO:0000220 (suppresses inflammatory cytokine release in another organism)[PMID16162672]; PATHGO:0000384 (mediates effect within cells of an organism following secretion from another organism)[PMID24856362]; PATHGO:0000325 (modulates ubiquitin dynamics in another organism)[PMID24856362];				The OspG effector kinase binds host ubiquitin and ubiquitin-loaded E2-conjugating enzymes, including host UbcH5b and UbcH7, and attenuates the host innate immune NFkappaB signaling. OspG both interferes with the interaction of host UbcH7 with the E3 parkin and inhibits the activity of the host E3 [PMID24856362]. OspG, but not its NleH homolog in E. coli, binds to ubiquitin and a subset of E2~Ub c…											OspG inhibits the degradation of phosphorylated host IkappaBalpha and the subsequent activation of host NFkappaB in vitro. OspG inhibits the degradation of phosphorylated IkappaBalpha and the subsequent activation of NFkappaB in vitro. Deletion of the gene encoding OspG in Shigella flexneri, increases the inflammatory response in a ligated ileal loop model of infection in rabbits [PMID16162672]. …
Outer surface protein I (OspI)	Shigella	Q8VSD5			PATHGO:0000220 (suppresses inflammatory cytokine release in another organism)[PMID22407319]; PATHGO:0000314 (modulates TRAF signaling in another organism)[PMID22407319][PMID31638574]; PATHGO:0000325 (modulates ubiquitin dynamics in another organism)[PMID31638574];				OspI is a glutamine deamidase. OspI selectively deamidates Gln100 of ubiquitin conjugating enzyme13 (ubc13) to a glutamate, inhibiting the activation of TRAF6. OspI suppresses host cell inflammation by suppressing the TNF receptor-associated factor6 (TRAF6)-mediated signaling pathway. OspI activity inhibits NFkappaB activation [PMID22407319].											OspI is a glutamine deamidase. OspI selectively deamidates Gln100 of ubiquitin conjugating enzyme13 (ubc13) to a glutamate, inhibiting the activation of TRAF6. OspI suppresses host cell inflammation by suppressing the TNF receptor-associated factor6 (TRAF6)-mediated signaling pathway. OspI activity inhibits NFkappaB activation [PMID22407319].
Shiga toxin subunit A (StxA)	Shigella	Q32GM1; Q9FBI2	The catalytic StxA subunit is noncovalently associated with 5 StxB subunits.		PATHGO:0000030 (mediates ribosome inactivation in another organism)[PMID1324134]; PATHGO:0000384 (mediates effect within cells of an organism following secretion from another organism)[PMID1324134];		The catalytic A subunit of shiga toxin is an N-glycosidase and enzymatically inactivates ribosomes, preventing protein synthesis (translation) which eventually kills the cell. This is accomplished by depurination of an adenine residue at position 4324 on the 28S RNA of the 60S subunit [PMID1324134].																									The catalytic A subunit of shiga toxin is an N-glycosidase and enzymatically inactivates ribosomes, preventing protein synthesis which eventually kills the cell. Shiga toxin depurinates the adenine residue at position 4324 on the 28S RNA of the 60S subunit [PMID1324134]. The sole difference between shiga toxin (Stx) and Stx1 is a single amino acid in the A subunit of the protein [PMID14638419]. T…
Shiga toxin subunit B (StxB)	Shigella	Q32GM0; Q7BQ98	The catalytic StxA subunit is noncovalently associated with 5 StxB subunits.		PATHGO:0000285 (mediates carbohydrate-derivative binding in another organism)[PMID14638419]; PATHGO:0000369 (mediates cell invasion by macromolecule from another organism)[PMID26104346];											The B subunits are responsible for the binding of toxin to the membrane glycosphingolipids possessing a terminal gal(α1-4)gal disaccharides such as globotriasylceramide (Gb3) on the target cell. The B subunit pentamers form a doughnut-shaped structure with the C terminus of the A subunit inserted into the central pore formed by the B subunits [PMID14638419]. The A subunit of the Shiga and Shiga-l…	The toxin first binds to the receptor Gb3. The toxin/Gb3 complex is taken up by both clathrin-dependent and -independent mechanisms, and is then transported from the early endosome to the late endosome to the trans-Golgi network. Within the Golgi the toxin A subunit is nicked, but the toxin remains intact due to a disulfide bond between the A1 and A2 subunits. The nicked toxin continues to traffi…
Alpha-hemolysin (hemolysin II, HlyII, Hla)	Staphylococcus aureus	P09616			PATHGO:0000072 (mediates binding to cell surface glycoprotein in another organism)[PMID20624979]; PATHGO:0000259 (modifies cellular focal adhesion in another organism)[PMID20624979]; PATHGO:0000349 (enhances inflammasome activation in another organism)[PMID22279123];											Alpha hemolysin interacts with host metalloprotease 10 (ADAM10) to cause cellular cytolysis and focal adhesion disruption [PMID20624979]. ADAM10 is expressed on the surface of leukocytes, liver, heart, kidney, lung, and in lymphoid tissues [PMID24130797].														Alpha-hemolysin facilitates the generation of CXC chemokine gradients in a posttranscriptional manner and potentiates CXC chemokine-induced homing of neutrophils into the lung and airway. This creates neutrophil-mediated inflammation, which is necessary for bacterial attachment and invasion [PMID18823272]. Alpha-hemolysin activates pyrin domain containing 3 inflammasome (NLRP3) to induce producti…		Hla has a heptameric, beta barrel structure in host membranes. Alpha-hemolysin interacts with host metalloprotease 10 (ADAM10) to cause cellular cytolysis and focal adhesion disruption [PMID20624979]. The association between Hla and ADAM10 results in the disruption of host cell membranes and this contributes to the necrosis of the epidermis and dermis layers in skin infections [PMID26901227]. Alp…
Chemotoxis inhibitory protein (CHIPS)	Staphylococcus aureus	A6QIG7			PATHGO:0000232 (suppresses phagocytosis in another organism)[PMID16882032]; PATHGO:0000176 (modulates receptor activity in another organism)[PMID16242332];															CHIPS impairs the response of neutrophils and monocytes to formylated peptides and the complement fragment C5a. Formylated peptides and C5a are chemotactic signals for neutrophils and macrophages. Cellular activation by C5a is completely blocked by CHIPS. CHIPS binds directly to the C5a receptor and to the formylated peptide receptor with apparent KD values of 1.1 nanomolar and 35.4 nanomolar res…	Not only does CHIPS inhibit chemotaxis and activation by host C5a, but it also inhibits phagocytosis in a whole blood system of inflammation [PMID16882032].
Exfoliative toxin A (Eta)	Staphylococcus aureus	P09331			PATHGO:0000226 (disrupts extracellular matrix in another organism)[PMID16102958]; PATHGO:0000162 (disrupts epithelial layer in another organism)[PMID9261066][PMID16102958];																										Exfoliative toxin A from S. aureus cleaves desmoglein 1, a desmosomal adhesion molecule. Inactivation of desmoglein 1 results in the formation of blisters [PMID11982763]. Desmoglein-1 plays a key role in maintaining the structure and barrier function of the epidermis. Exfoliative toxins cleave a single peptide bond in the extracellular domain of desmoglein 1 and do not cleave the closely related …
Exfoliative toxin B (Etb)	Staphylococcus aureus	P09332			PATHGO:0000226 (disrupts extracellular matrix in another organism)[PMID26299923]; PATHGO:0000162 (disrupts epithelial layer in another organism)[PMID26299923];																										Exfoliative toxin A and B are the specific virulence factors responsible for Staphylococcal scalded skin syndrome, a generalized blistering skin disease induced by S. aureus [PMID11982763]. The crystal structures of Eta, Etb, and Etd have been solved [PMID26299923].
Extracellular adherence protein (Eap; MHC class II analog protein)	Staphylococcus aureus	A6QIG2; Q2FWW1			PATHGO:0000072 (mediates binding to cell surface glycoprotein in another organism)[PMID16242332]; PATHGO:0000069 (mediates binding to collagen in another organism)[PMID16522365]; PATHGO:0000268 (mediates resistance to neutrophil extracellular traps)[PMID30038902]; PATHGO:0000242 (mediates binding to vitronectin in another organism)[PMID16242332]; PATHGO:0000368 (mediates host cell invasion by mic…					EAP is a potent angiostatic agent, blocking angiogenesis triggered by vascular endothelial growth factor (VEGF) or basic fibroblast growth factor (bFGF). This is a result of EAP blocking the Ras/Raf/MEK/ERK cascade at the level of activation of the Ras small GTPase [PMID17077291].						EAP can mediate attachment to different host collagen types. It binds preferentially to fibrillar collagen released from tight packing. This situation obtains in inflamed regions where tissue remodeling is occurring at high rates [PMID16522365]. In vitro, EAP associates with the host adhesive proteins intercellular adhesion molecule 1 (ICAM-1), fibrinogen, or vitronectin. In doing so, it disrupts…	EAP promotes internalization by keratinocytes independent of fibronectin-binding proteins. Eap increased both the number of infected eukaryotic cells and the bacterial load per infected cell [PMID23446985].										EAP can bind and aggregate DNA. This suppresses the formation of host neutrophil extracellular traps (NETs) [PMID30038902]. EAP, EAPH1 and EAPH2 inhibit neutrophil serine proteases (NSPs) which can destroy the virulence factors of S. aureus [PMID26418545].	S. aureus that express EAP elicit lower neutrophil numbers compared to EAP negative bacteria. EAP significantly reduces ICAM-1 dependent leukocyte-endothelial cell interactions in vitro, and blocks alphav-integrin-mediated endothelial cell migration [PMID16317095]. EAP is a member of the SERAM family which inhibits host leukocyte recruitment and so exhibits anti-inflammatory activity [PMID2009086…					EAP is a potent angiostatic agent, blocking angiogenesis triggered by vascular endothelial growth factor (VEGF) or basic fibroblast growth factor (bFGF). This is a result of EAP blocking the Ras/Raf/MEK/ERK cascade at the level of activation of the Ras small GTPase [PMID17077291]. EAP inhibits wound healing in S. aureus infections in a mouse model of infection. Isogenic bacterial mutants deficien…
Extracellular complement-binding protein (Ecb, Efb-homologous protein, Ehb)	Staphylococcus aureus	A0A2W3TG75			PATHGO:0000084 (suppresses lymphocyte proliferation in another organism)[PMID19017934]; PATHGO:0000100 (mediates resistance to complement system in another organism)[PMID20304920]; PATHGO:0000176 (modulates receptor activity in another organism)[PMID19017934];															Ecb completely inhibits direct binding of C3d to complement receptor 2 (CR2). This can inhibit the activation and maturation of B cells. Ecb readily forms a saturated complex with C3d. Only a slight excess is necessary for this effect [PMID19017934].		Ecb blocks host complement convertase activity but not by accelerating their decay like host factor H. Rather, Ecb prevents the cutting of C3 and C5 by host convertases of the alternate pathway of complement activation. Ecb binds to the C3d domain of host C3 and blocks C3 convertases of the alternative pathway and C5 convertases of all complement pathways. Inhibition of C5 convertases blocks gene…					Inhibition of C5 convertases by Ecb blocks generation of the chemoattractant C5a and subsequent migration of neutrophils. Ecb is the most effective inhibitor of C5a generation [PMID20304920].
FPRL1 inhibitory protein (FLIPr)	Staphylococcus aureus	A6QG57			PATHGO:0000176 (modulates receptor activity in another organism)[PMID17114475]; PATHGO:0000384 (mediates effect within cells of an organism following secretion from another organism)[PMID17114475];																							FPRL1 impairs the response of neutrophils to formyl peptide receptor agonists through antagonizing the host FPRL1. It can bind to neutrophils, monocytes and some lymphocytes. FPRL1 is effective in the nanomolar to micromolar concentration range. Neutrophils express formyl peptide receptors FPR and FPRL1 and can chemotax towards gradients of formylated peptides characteristic of collections of bac…
SElW	Staphylococcus aureus	A0A6M8AW66			PATHGO:0000010 (mediates non-specific T-cell activation in another organism);																												SElW is a cryptic superantigen in the staphylococcal genome that is often partial and nonfunctional. Full/functional SElW is mitogenic for both human and bovine T cells. SElW is solely responsible for the T cell mitogenic activity of the S. aureus clone CC398 and contributes to the bacterial burden in the liver of infected mice [PMID33109757].
Staphylococcal binder of immunoglobulin (Sbi)	Staphylococcus aureus	Q2FVK5; A6QJQ7; Q931F4			PATHGO:0000100 (mediates resistance to complement system in another organism)[PMID23071827]; PATHGO:0000231 (suppresses opsonization in another organism)[PMID21708997]; PATHGO:0000257 (mediates immunoglobulin neutralization in another organism)[PMID22256861][PMID31335868]; PATHGO:0000291 (enhances MAPK signaling in another organism)[PMID26126119];																Expression of Sbi inhibits the killing by neutrophils in whole human blood. Sbi inhibits phagocytosis by neutrophils (59% vs 93% comparing wild-type with an Sbi deletion mutant) [PMID21708997].	Sbi is a multifunctional protein that interferes directly with host adaptive immunity via two N terminal IgG binding domains (Sbi-I and Sbi-II). Sbi subverts the host complement-mediated pathways for pathogen destruction by binding host complement component C3 through its third domain (Sbi-III) associations with C3a and membrane-bound subunit C3dg. Sbi fragments containing domains I-IV induce a f…				Both the cell envelope associated Sbi and the secreted Sbi interact with host immunogloublin G (IgG) [PMID22256861]. Sbi protein bound IgG from multiple species and canine complement C3, neutralized complement activity and bound to canine IgM and B cells. Evidence from this work suggests Sbi may play an important role in S. pseudintermedius immune evasion [PMID31335868].				Sbi participates in the induction of the host inflammatory response during staphylococcal infection via host TNFR1 and EGFR mediated signaling through downstream MAPKs. Sbi expression contributes to IL-6 production and modulates chemokine expression and neutrophil recruitment to the site of infection [PMID26126119].
Staphylococcal complement inhibitor (SCIN)	Staphylococcus aureus	Q7A0F6			PATHGO:0000100 (mediates resistance to complement system in another organism)[PMID16242332]; PATHGO:0000232 (suppresses phagocytosis in another organism)[PMID16242332];																SCIN prevents host phagocytosis and complement-mediated killing of bacteria [PMID16242332].	SCIN is the most efficient host complement inhibitor of staphylococci. This excreted protein blocks all complement pathways: the lectin, classical, and alternative. SCIN prevents host phagocytosis and complement-mediated killing of bacteria. SCIN acts specifically on C3 convertases bound to the bacterial surface. SCIN binds and stabilizes both host C3bBb as well as host C4b2a at the surface of th…
Staphylococcal enterotoxin I (SEI; SelI)	Staphylococcus aureus	Q7X0E8; O85383; Q52T95; Q5D1J9; Q52TA0; Q7X0E6; Q7X0E7; Q52T97			PATHGO:0000010 (mediates non-specific T-cell activation in another organism)[PMID27801832]; PATHGO:0000072 (mediates binding to cell surface glycoprotein in another organism)[PMID24816557];											Host T cells are activated through a cascade initiated by the binding of superantigens to MHC class II and the Vβ chains of the T cell receptor [PMID24816557].														The group of superantigens with the highest prevalence is the so-called enterotoxin gene cluster (egc) which includes SEG, SEI, SELM, SELN, SELO and SELU. The proteins are produced in very low amounts. Recombinant proteins were generated and compared in their ability to activate T cells compared to the canonical staphylococcal superantigen, SEB. SEB could activate T cells and induce proliferation…			The group of superantigens with the highest prevalence is the so-called enterotoxin gene cluster (egc) which includes SEG, SEI, SELM, SELN, SELO and SELU. The proteins are produced in very low amounts. Recombinant proteins were generated and compared in their ability to activate T cells compared to the canonical staphylococcal superantigen, SEB. SEB could activate T cells and induce proliferation…
Staphylococcal enterotoxin-like toxin X (SelX)	Staphylococcus aureus	G0Z026; Q2G107; G0Z025			PATHGO:0000010 (mediates non-specific T-cell activation in another organism)[PMID28880920]; PATHGO:0000232 (suppresses phagocytosis in another organism)[PMID28880920]; PATHGO:0000072 (mediates binding to cell surface glycoprotein in another organism)[PMID24840181]; PATHGO:0000285 (mediates carbohydrate-derivative binding in another organism)[PMID28880920];											SelX interacts with neutrophils and monocytes, binding through the host CD162 surface molecule, though the binding is relatively low [PMID24840181]. SelX also binds to neutrophils through mutliple glycosylated neutrophil surface receptors,through a conserved sialic acid-binding motif, and thereby inhibiting phagocytosis and contributing to the pathology of severe lung infections in mammals [PMID2…					SelX binds to neutrophils through mutliple glycosylated neutrophil surface receptors, thereby inhibiting phagocytosis and contributing to the pathology of severe lung infections in a rabbit pneumonia infection model. This inhibition of phagocytosis is independent of its activities as a superantigen [PMID28880920].									SelX can stimulate T-cell proliferation, thereby behaving as a superantigen [PMID28880920].			SelX is a classical superantigen that exhibits T-cell activation in a Vβ-specific manner, and contributes to the pathogenesis of necrotizing pneumonia. SelX can stimulate T-cell proliferation, thereby behaving as a superantigen [PMID28880920].
Staphylococcal protein A (Spa)	Staphylococcus aureus	P02976; T1Y4N9; P0A015; P99134			PATHGO:0000100 (mediates resistance to complement system in another organism)[PMID16242332]; PATHGO:0000232 (suppresses phagocytosis in another organism)[PMID16242332]; PATHGO:0000257 (mediates immunoglobulin neutralization in another organism)[PMID1390743]; PATHGO:0000292 (disrupts TNFR signaling in another organism)[PMID16242332]; PATHGO:0000176 (modulates receptor activity in another organism)…															Protein A mimics the proinflammatory cytokine TNF as it can bind to the TNF receptor, subverting immune signaling [PMID16242332]. SpA B cell superantigen activity diverts adaptive immune responses during invasive disease in a mouse bacteremia model with naive animals. The Fcgamma and VH3-type Fab binding activities of SpA are essential for S. aureus escape from host immune surveillance in mice [P…	The SpA immunoglobulin domains on the staphylococcal surface bind to the Fcgamma portion of human immunoglobulin (IgG1, IgG2, IgG4, and IgA) and block the effector functions of antibodies, which otherwise would engage Fcgamma receptors and complement receptors on phagocytes [PMID1390743]. Staphylococci deficient in protein A are more effeciently phagocytosed by neutrophils and have decreased viru…	SpA is secreted and anchored to the bacterial wall so that its N-terminal immunoglobulin binding domains are displayed on the bacterial surface while the C-terminal end is linked to peptidoglycan. During growth, murein hydrolases of Staphylococcus aureus cut peptidoglycan thereby releasing SpA into the milieu [PMID24434550]. SpA inhibits activation of complement through C1q [PMID16242332].				The SpA immunoglobulin domains on the staphylococcal surface bind to the Fcgamma portion of human immunoglobulin (IgG1, IgG2, IgG4, and IgA) and block the effector functions of antibodies, which otherwise would engage Fcgamma receptors and complement receptors on phagocytes [PMID1390743].							Protein A interacts with the H chain variable region (VH) of human immunoglobulins. It can thus target greater than 40% of B cells, acting as a superantigen for them. In a transgenic mouse model, Protein A specifically reduced VH3-expressing B cells, particularly two sub-populations that coordinate innate immune responses [PMID16301682].
Staphylococcal superantigen-like protein 3 (Ssl3)	Staphylococcus aureus	Q2G0X7			PATHGO:0000233 (disrupts toll-like receptor signaling in another organism)[PMID22665377]; PATHGO:0000211 (mediates binding to the cell surface in another organism)[PMID22665377]; PATHGO:0000176 (modulates receptor activity in another organism)[PMID22665377];															Ssl3 binds to host toll-like receptor 2 through the TLR2 extracellular domain. This binding inhibits tumor necrosis factor (TNF) production from mouse macrophages in response to heat-killed S. aureus, peptidoglycan, or lipopeptide. Binding is independent of sialic acid-containing carbohydrate. Ssl3 attenuates the stimulation of murine macropahges with TLR2 ligands (lipoptide) but not TLR4 ligands…
Staphylococcal superantigen-like protein 4 (Ssl4)	Staphylococcus aureus	A0A0H3K6A3			PATHGO:0000285 (mediates carbohydrate-derivative binding in another organism)[PMID22949551]; PATHGO:0000369 (mediates cell invasion by macromolecule from another organism)[PMID22949551]; PATHGO:0000233 (disrupts toll-like receptor signaling in another organism)[PMID22714643]; PATHGO:0000176 (modulates receptor activity in another organism)[PMID22714643];											Ssl4 binds to granulocytes and macrophages in a sialic-acid-dependent manner [PMID22949551].	Ssl4 is taken up into neutrophils, macrophages and, to a lesser extent, monocytes in a glycan-dependent manner [PMID22949551].			Ssl4 binds to TLR2 extracellularly and inhibits signaling from the receptor [PMID22714643].
Staphylococcal superantigen-like protein 5 (Ssl5)	Staphylococcus aureus	A0A0H3K6Z6			PATHGO_0000285 (mediates carbohydrate binding); PATHGO_0000310 (inhibits host cytokine activity); PATHGO_0000234 (mediates integrin binding)											Both SSL5 and SSL11 bind to neutrophils and inhibit P-selectin-mediated neutrophil rolling at a nanomolar concentration [PMID18045383].									Ssl5 appears to scavenge chemokines such as CXCL8 (IL-8), CXCL12, and CCL2 (MCP-1) through glycoproteins, sequestering them so that they cannot bind to their receptors. "Ssl5 potently and specifically inhibits leuckocyte activation by chemokines and anaphylotoxins." Ssl5 inhibits the activation of neutrophils triggered by host C3a, IL-8, and C5a. Treating neutrophils with neuraminidase to cleave …		Ssl5 inhibits the rolling of host neutrophils by interference with the interaction between host P-selectin on epithelial cells and the heavily glycosylated P-selectin glycoprotein ligand-1 (PSGL-1) on neutrophils. Ssl5 interacts with both the host integrin alpha2beta3 and host glycoprotein Ibalpha (GPIbalpha), resulting in the activation and adherence of platelets [PMID19656281]. Ssl5 binds to th…
Staphylococcal superantigen-like protein 7 (Ssl7, Set11)	Staphylococcus aureus	A0A0H3K6Z8			PATHGO:0000100 (mediates resistance to complement system in another organism)[PMID15728504]; PATHGO:0000257 (mediates immunoglobulin neutralization in another organism)[PMID15728504];																	Ssl7 inhibits host complement-mediated lysis and serum bactericidal activity. When recombinant Ssl7 is incubated with 10^7 Escherichia coli in 0.5 mL of human serum, it enhances the survival of the bacterium. In the absence of Ssl7, the bacteria are all destroyed within 90 minutes, but in the presence of Ssl7, over 10^6 bacteria are still alive [PMID15728504]. The binding of host IgA to Ssl7 stro…				Recombinant Ssl7 binds both human immunoglobulin A (IgA) and complement component C5 with nanomolar dissociation constants. It also binds those proteins from the serum of chimpanzees, baboons, goats, pigs, and sheep [PMID15728504].
Staphylokinase (SAK)	Staphylococcus aureus	P68802			PATHGO:0000100 (mediates resistance to complement system in another organism)[PMID15792635]; PATHGO:0000104 (disrupts antimicrobial peptide binding in another organism)[PMID16242332]; PATHGO:0000231 (suppresses opsonization in another organism)[PMID15792635]; PATHGO:0000257 (mediates immunoglobulin neutralization in another organism)[PMID15792635]; PATHGO:0000253 (mediates barrier traversal in an…													Secreted SAK promotes the establishment of skin infections in humans and increases bacterial penetration through skin barriers by activating plasminogen but it does not promote systemic dissemination [PMID23801604].			SAK is anti-opsonic, inhibiting S_aureus from being phagocytosed by host neutrophils in vitro. S_aureus has several plasminogen-binding receptors at the cell surface which bind host plasminogen. Surface bound plasminogen can be activated into the active plasmin protease by SAK on the surface of the bacterium. This allows the surface-bound plasmin to cleave both immunoglobulin G (IgG) and the comp…	Staphylokinase is secreted by S_aureus and it activates human plasminogen into plasmin. SAK is anti-opsonic, inhibiting S_aureus from being phagocytosed by host neutrophils in vitro. S_aureus has several plasminogen-binding receptors at the cell surface which bind host plasminogen. Surface bound plasminogen can be activated into the active plasmin protease by SAK on the surface of the bacterium. …	SAK binds host antimicrobial peptides known as alpha-defensins (which account for 50% of neutrophil granule proteins), preventing their bactericidal effects. Staphylococcal strains producing SAK are protected against alpha-defensins in vivo [PMID16242332].			SAK is anti-opsonic, inhibiting S_aureus from being phagocytosed by host neutrophils in vitro. Surface bound plasminogen can be activated into the active plasmin protease by SAK on the surface of the bacterium. This allows the surface-bound plasmin to cleave both immunoglobulin G (IgG) and the complement proteins C3b and C3bi. Thus SAK activation of bacteria-bound host plasminogen to plasmin on t…
Surface factor promoting resistance to oxidative killing (SOK)	Staphylococcus aureus	A0A0H3JK70			PATHGO:0000230 (mediates free radical detoxification)[PMID20937760]; PATHGO:0000271 (mediates resistance to oxidative killing in another organism)[PMID20937760];																			SOK is probably localized on the bacterial exterior. It is important for survival inside phagocytes. A SOK producing S. aureus strain was more resistant to killing by human neutrophils after internalization than one in which SOK was deleted. The levels of reactive oxygen species (ROS) in neutrophils infected with the SOK deficient strain were higher than in neutrophils infected with the SOK-produ…
Toxic shock syndrome toxin-1 (TST; TSST-1)	Staphylococcus aureus	P06886			PATHGO:0000220 (suppresses inflammatory cytokine release in another organism)[PMID29229737]; PATHGO:0000211 (mediates binding to the cell surface in another organism)[PMID6386996][PMID1654356]; PATHGO:0000253 (mediates barrier traversal in another organism)[PMID29229737]; PATHGO:0000369 (mediates cell invasion by macromolecule from another organism)[PMID21535475]; PATHGO:0000159 (disrupts cell-ce…											TSST-1 is a group I superantigen defined by having only one MHC-II binding site and penetrates mucosal layers better than other secreted superantigens [PMID23824366]. TSST-1 binds both epithelial and endothelial cells [PMID6386996]-[PMID1654356]. TSST-1 may bind to CD40 on epithelial cells; there are predicted to be 10000 binding sites per epithelial cell for TSST-1 [PMID21535475].	TSST-1 has been visualized in clathrin-coated pits on epithelial cells, indicating that it may be internalized through receptor-mediated endocytosis [PMID21535475].	TSST_1 causes increased monolayer cell permeability [PMID29229737].		Simultaneous stimulation of human aortic endothelial cells with TSST-1 and lipopolysaccharide (LPS) suppresses IL-8 and IL-6 secretion even after pretreatment with either of the proinflammatory cytokines TNF and IL-1beta. The effects of TSST-1 are not mediated by binding to MHC-II [PMID29229737]. TSST-1 may systematically dysregulate the immune system and prevent clearance of infections during en…										Binding of TSST-1 to host epithelial cells leads to the production of host IL-8, MIP-3alpha, and TNF, leading to a proinflammatory environment. The secreted cytokines act to recruit adaptive immune cells to the submucosa where TSST-1 can act upon them [PMID21535475].	TSST-1 activates immortalized human aortic endothelial cells (iHAECs) which upregulate intercellular adhesion molecules VCAM-1 and ICAM-1. This causes increased monolayer cell permeability and defects in vascular re-endothelialization. TSST-1 impedes iHAEC monolayer wound closure [PMID29229737]. TSST-1 is critical for development of infective cardidits in a rabbit model [PMID23161916]. TSST-1 can…
Staphylococcal extracellular elastase precursor (SepA; bacillolysin; thermolysin metallopeptidase)	Staphylococcus epidermidis	P0C0Q4			PATHGO:0000104 (disrupts antimicrobial peptide binding in another organism)[PMID20949069];																		SepA is a protease that destroys human antimicrobial peptides. It contributes significantly to extracellular proteolytic activity in S. epidermidis. A mutant bacterium in which SepA is not expressed has a significantly diminished resistance to the dermicidin anionic antimicrobial peptide [PMID17176256]. Bacteria expressing both the SepA and APS genes (the latter allows detection of host antimicro…
Exfoliative toxin C (ExhC)	Staphylococcus sciuri	F6M8N2			PATHGO:0000232 (suppresses phagocytosis in another organism)[PMID21854098]; PATHGO:0000159 (disrupts cell-cell adhesion in another organism)[PMID16238811];																Exposure to recombinant ExhC inhibits phagocytosis in the the macrophage-like RAW264.7 cell line [PMID21854098].									Recombinant ExhC induces necrosis in multiple cell lines and also causes necrotic skin lesions in newborn mice. This is abolished if residues 79-128 are deleted or if it is blocked by a monoclonal antibody specific for this region. Amino acids 79-128 appear to be a necrosis-inducing domain [PMID21829591]. Recombinant ExhC forms a homodimer and enhances production of proinflammatory mediators incl…	ExhC targets swine desmoglein, a cell-cell adhesion molecule in desmosomes predominantly found in skin keratinocytes, for proteolytic destruction [PMID16238811].
Endo-beta-N-acetylgllucosaminidase (EndoS)	Streptococcus	Q1JF87			PATHGO:0000257 (mediates immunoglobulin neutralization in another organism)[PMID24753590];																					EndoS removes carbohydrates from native immunoglobulin G (IgG). This renders antibodies incapable of eliciting host effector functions through either complement or Fcgamma receptors, providing the bacteria with a survival advantage [PMID24753590].
Endonuclease A (EndA)	Streptococcus	P0A3S3; P0A3S4			PATHGO:0000268 (mediates resistance to neutrophil extracellular traps)[PMID20846957]; PATHGO:0000327 (mediates DNA cleavage in another organism)[PMID20846957]; PATHGO:0000251 (mediates dissemination in another organism)[PMID16488875];													S. pneumoniae strains expressing EndA are more invasive than non-EndA producing strains, penetrating tissues and reaching higher numbers in the lower respiratory tract and blood [PMID16488875].									EndA allows S. pneumoniae to resist killing by the innate immune response. It degrades neutrophil extracellular traps in vitro [PMID20846957]. S. pneumoniae strains expressing EndA are more invasive than non-EndA producing strains, penetrating tissues and reaching higher numbers in the lower respiratory tract and blood [PMID16488875].
Group B Streptococcus C5a peptidase (streptococcal C5a peptidase B, ScpB)	Streptococcus	Q53637			PATHGO_0000232 (inhibits phagocytosis)											ScpB mediates bacterial binding to fibronectin [PMID29593684]. It has five domains including a subtilisin protease domain with two RGD sequences and three fibronectin type III domains at the C terminus [PMID16344483]	ScpB promotes invasion of epithelial cells. Deletion of the gene encoding ScpB reduces invasion of human epithelial cells including lung cells A549 and HEp2 cells [PMID29593684]-[PMID11953377].				ScpB is a serine proteinase that reduces neutrophil response and bacterial clearance through cleaving the neutrophil chemoattractant C5a [PMID9086140].							ScpB is a serine proteinase that reduces neutrophil response and bacterial clearance through cleaving the neutrophil chemoattractant C5a [PMID9086140].
Group B Streptococcus immunogenic bacterial adhesin (BibA)	Streptococcus	Q0E782			PATHGO:0000232 (suppresses phagocytosis in another organism)[PMID17212592]; PATHGO:0000211 (mediates binding to the cell surface in another organism)[PMID29593684];											BibA mediates adherence with epithelial cells [PMID29593684].					Mutant streptococcal bacteria in which the gene for BibA is deleted are cleared more easily from human blood. Mutant group B Streptococcus in which BibA is deleted are phagocytosed more efficiently by human neutrophils. They are also are significantly less virulent in mice infected by intraperitoneal injection when compared to their wild type counterparts. The N terminal portion of BibA binds com…
IgG-degrading enzyme of Streptococcus (IdeS; Mac-1; Sib38; IgG-degrading protease)	Streptococcus	A0A0H3BYC4			PATHGO:0000234 (mediates binding to integrin in another organism)[PMID11726969]; PATHGO:0000231 (suppresses opsonization in another organism)[PMID12615219][PMID11726969]; PATHGO:0000257 (mediates immunoglobulin neutralization in another organism)[PMID12615219]; PATHGO:0000084 (suppresses lymphocyte proliferation in another organism)[PMID26553074];											The MAC-1-like protein/IdeS is a secreted protein that associates with host CD16, the human FcgammaIIIB receptor, on the surface of human polymorphonuclear leukocytes, disrupting its interaction with immune complexes and thus inhibiting phagocytosis of the bacteria. It has the Arg-Gly-Asp motif required for binding host cell integrins. Host MAC-1 is a leukocyte beta2-integrin involved in diverse …					The secreted IgG-degrading enzyme of Streptococcus pyogenes (IdeS) is a cysteine proteinase that cuts the heavy chain of immunoglobulin G (IgG), generating two stable Fab fragments and one Fc fragment. The other classes of human immunoglobulin are resistant to cutting by IdeS. IdeS is capable of cutting opsonizing IgG, thereby reducing the chance of bacterial uptake as well as lysis by the comple…					The secreted IgG-degrading enzyme of Streptococcus pyogenes (IdeS) is a cysteine proteinase that cuts the heavy chain of immunoglobulin G (IgG), generating two stable Fab fragments and one Fc fragment. The other classes of human immunoglobulin are resistant to cutting by IdeS. IdeS is capable of cutting opsonizing IgG, thereby reducing the chance of bacterial uptake as well as lysis by the comple…	IdeS effectively blocks antigen binding to the B cell receptor preventing them from responding to antigen signaling and blocking their transition to antibody-producing cells [PMID26553074].
Plasminogen surface receptor (hPg/hPm-binding M-protein; plasminogen binding groupA streptococcal M-like protein; PAM; antiphagocytic M protein; fibronectin binding protein; MRP4 protein; Ig-binding protein)	Streptococcus	P30141			PATHGO:0000100 (mediates resistance to complement system in another organism)[PMID18323455]; PATHGO:0000211 (mediates binding to the cell surface in another organism)[PMID19794915]; PATHGO:0000231 (suppresses opsonization in another organism)[PMID18323455][PMID19794915];											The M protein may play a role in adherence to epithelial cells [PMID19794915]. It is one of the most abundant, if not the most abundant, protein on the surface of Streptococcus pyogenes [PMID20347595].					Human factor H is recruited to the streptococcal surface by PAM along with human plasminogen/ plasmin. These contribute to the degradation of the opsonin human C3b to its inactive product (iC3b), protecting the bacterium from phagocytosis. Factor H and factor I cleave C3b while plasmin cuts iC3b into smaller peptides [PMID26945067]. Numerous M protein variants can bind fibrinogen. This also contr…	Fibrils of M protein form a dense, covalently attached coat on the streptococcal surface blocking the deposition of antibodies and complement [PMID18323455].
Pneumococcal IgA1 protease (ZmpC)	Streptococcus	A0A0T8UBD3			PATHGO:0000257 (mediates immunoglobulin neutralization in another organism)[PMID12864860];																					ZmpC is one of at least four zinc metalloproteinase found on the surface of S. pneumoniae and the only one that cuts the heavy chain of immunoglobulinA1 (IgA1), which makes up 90% of the IgA in the human airway, at the hinge. A S. pneumoniae strain in which the zmpC gene is deleted is less virulent in mice compared to wild type after intranasal innoculation with 10E6 organisms. By 48 h, all anima…
S. pyogenes nuclease A (SpnA; Spy0747)	Streptococcus	Q9A0J7		Expression of SpnA by the non-pathogenic Lactococcus lactis gives this bacterium the ability to degrade extracellular DNA, escape NETs and increase survival time in whole blood killing assays and neutrophil killing assays [PMID21231972].	PATHGO:0000268 (mediates resistance to neutrophil extracellular traps)[PMID21231972]; PATHGO:0000327 (mediates DNA cleavage in another organism)[PMID21231972]; PATHGO:0000251 (mediates dissemination in another organism)[PMID19850619][PMID21231972];													Expression of SpnA by the non-pathogenic Lactococcus lactis gives this bacterium the ability to degrade extracellular DNA, escape NETs and increase survival time in whole blood killing assays and neutrophil killing assays [PMID21231972]. SpnA is required for full virulence in a mouse model of subcutaneous infection. It allows escape from killing by polymorphonuclear leucocytes [PMID19850619].									SpnA is is a surface-anchored nuclease (DNase) critical for the destruction of neutrophil extracellular traps. Both domains are required for activity and the C terminal DNase domain is 549-851. SpnA allows S. pyogenes to survive and proliferate when exposed to whole blood killing assays. SpnA helps S. pyogenes survive and proliferate to higher numbers when subjected to human neutrophil killing as…
Sda1	Streptococcus	Q675N6			PATHGO:0000327 (mediates DNA cleavage in another organism)[PMID22496650]; PATHGO:0000268 (mediates resistance to neutrophil extracellular traps)[PMID22496650]; PATHGO:0000251 (mediates dissemination in another organism)[PMID22496650];													Sda1 is a deoxyribonuclease that helps group A streptococcus (GAS) escape from neutrophil extracellular traps, facilitating extracellular spread of the bacterium [PMID22496650].									Sda1 is a deoxyribonuclease that helps group A streptococcus (GAS) escape from neutrophil extracellular traps, facilitating extracellular spread of the bacterium [PMID22496650].	In a process dependent upon toll-like receptor 9 (TLR9), streptococcal genomic DNA causes IFNalpha and TNF secretion by murine macrophages. The DNase Sda1 diminishes this secretion by macrophages when expressed by GAS, perhaps because the average DNA size decreases. This diminution in response does not occur in macrophages that do not express TLR9. Expression of Sda1 provides resistance to bacter…
Secreted immunoglobulin binding protein from group A streptococcus (SibA)	Streptococcus	K4Q7E0			PATHGO:0000257 (mediates immunoglobulin neutralization in another organism)[PMID11447160][PMID26866214];																					SibA associates with the Fc and Fab region of immunoglobulins A, G, and M proteins (IgA, IgG, and IgM) [PMID11447160]-[PMID26866214].
Secreted phospholipase A2 (Sla)	Streptococcus	A0A0H2UVI6			PATHGO:0000055 (mediates membrane phospholipid cleavage in another organism)[PMID17043230];																											An isogenic mutant Streptococcus in which the gene for Sla was deleted was compared to the wild type strain. Expression of Sla increases the attachment of the bacteria to human epithelial cells and also significantly increases the ability of the bacteria to kill the cells. As the recombinant enzyme appears innocuous when applied to the outside of the cell, it probably exerts its cytotoxic effects…
Streptococcal complement protector A (ScpA)	Streptococcus	P15926; P58099; Q5X9R0; P0DD34; Q8NZ80; P0DD35			PATHGO:0000232 (suppresses phagocytosis in another organism)[PMID16565520];																ScpA protects the bacterium from phagocytosis [PMID16565520]. ScpA is an endopeptidase that cuts the human chemoattractant C5a within the domain responsible for leukocyte receptor recognition [PMID1452354].
Streptococcal inhibitor of complement (Sic)	Streptococcus	Q9JP26			PATHGO:0000100 (mediates resistance to complement system in another organism)[PMID12679262]; PATHGO:0000104 (disrupts antimicrobial peptide binding in another organism)[PMID15056382][PMID21918193]; PATHGO:0000232 (suppresses phagocytosis in another organism)[PMID12679262]; PATHGO:0000363 (suppresses pro-inflammatory cytokine activity in another organism)[PMID17262710]; PATHGO:0000108 (mediates ac…					Sic enhances survival of the bacterium by binding to the host plasma membrane protein ezrin. This inhibits the efficient internalization and destruction of Streptococcus by polymorphonuclear leukocytes since it interferes with small GTPase signaling to the actin cytoskeleton [PMID12679262].		Sic enhances survival of the bacterium by binding to the host plasma membrane protein ezrin. This inhibits the efficient internalization and destruction of Streptococcus by polymorphonuclear leukocytes since it interferes with small GTPase signaling to the actin cytoskeleton [PMID12679262].									Sic enhances survival of the bacterium by binding to the host plasma membrane protein ezrin. This inhibits the efficient internalization and destruction of Streptococcus by polymorphonuclear leukocytes since it interferes with small GTPase signaling to the actin cytoskeleton [PMID12679262].	Streptococcal inhibitor of complement is a secreted protein that binds to the membrane insertion site on complement C5b-C7 and inhibits lysis of the bacterium [PMID12679262].	Sic counteracts the antibacterial actions of the secretory leukocyte proteinase inhibitor (sLPI) and inactivates the antimicrobial peptides alpha-defensin (HNP-1), the human beta-defensins (1, 2, and 3) and cathelicidin LL-37 produced by human neutrophils [PMID15056382]-[PMID21918193]. Sic is produced at high concentrations (5 mg/L) and it binds to and inhibits the bactericidal activity of the se…		SIC inhibits the antibacterial effects of host chemokines CXCL9 (MIG), CXCL10 (IP-10), and CXCL11 (I-TAC) that are produced by inflamed pharyngeal cells during infection [PMID17262710].
Streptococcal pyogenic exotoxin B (SpeB, streptopain, streptococcal pyrogenic erythrogenic toxin B)	Streptococcus	P0C0J0; Q5X9P3; P0C0J1; P0DD38; P68885			PATHGO:0000100 (mediates resistance to complement system in another organism)[PMID18174338]; PATHGO:0000234 (mediates binding to integrin in another organism)[PMID18227168]; PATHGO:0000104 (disrupts antimicrobial peptide binding in another organism)[PMID17606031]; PATHGO:0000213 (suppresses platelet aggregation in another organism)[PMID24278414]; PATHGO:0000369 (mediates cell invasion by macromol…						SpeB protease activity is required for inducing apoptosis in cultured cells. The host cell receptor for SpeB-induced apoptosis appears to be alpha5beta3 integrin. Three SpeB variants have been identified from 200 GAS isolates. One contains an arginine-glycine-aspartic acid (RGD) sequence and interacts with human integrin alphavbeta3 and Fas to synergistically mediate apoptosis [PMID18227168].					The host cell receptor for SpeB-induced apoptosis appears to be alpha5beta3 integrin. Ligation causes internalization of receptor and SpeB [PMID18227168].		SpeB cleavage of protease-activated receptors (PAR-1, -2, -3, -4) expressed on host endothelial cells and platelets renders them unresponsive to thrombin and so less likely to successfully prevent bacterial dissemination [PMID24278414].				SpeB proteolytically inactivates host complement component C3, leading to a lesser amount accumulating on the bacterial surface [PMID18174338]. Elimination of complement components by SpeB appears to play a significant role in streptococcal pathogenesis [PMID18160402].	SpeB can destroy human antimicrobial peptides such as cathelicidin LL-37, thus protecting the bacterium from its antimicrobial activity [PMID17606031].				SpeB is a cysteine protease active against streptococcal surface proteins, including proteins that bind IgG. Cleavage of these proteins, after they have bound IgG, can activate (and consume) complement at a distance from the pathogen, thereby protecting the bacterium from rupture [PMID12615219]. While SpeB can cleave immunglobulin in vitro, it is unlikely that this is something that occurs under …
Streptococcal subtilisin-like protease A (SspA)	Streptococcus	A0A2K1SY04			PATHGO:0000234 (mediates binding to integrin in another organism)[PMID22609749];											SspA is a cell-wall anchored protein. A streptococcal mutant deleted in SspA and SspB adhered less strongly to mammalian cells and was reduced in its ability to induce cytokine and chemokine production (IL-6, MCP-1) in epithelial cells, bone marrow-derived dendritic cells, and in a mouse model of infection. The lack of immune induction appeared mediated by the ability of SspA to attach to beta1 i…							A mutant streptococcus in which the genes for SspA and SspB are deleted are more susceptible to antimicrobial peptides [PMID22609749].						A streptococcal mutant in which SspA and SspB are deleted was reduced in its ability to induce cytokine and chemokine production (IL-6, MCP-1) in epithelial cells, bone marrow-derived dendritic cells, and in a mouse model of infection. The lack of immune induction appeared mediated by the ability of SspA to attach to beta1 integrins [PMID22609749]. SspA can induce cytokine secretion in macrophage…
Streptococcal subtilisin-like protease B (SspB)	Streptococcus	A0A116KG15																					A mutant streptococcus in which the genes for SspA and SspB are deleted are more susceptible to antimicrobial peptides [PMID22609749].						A streptococcal mutant in which SspA and SspB are deleted was reduced in its ability to induce cytokine and chemokine production (IL-6, MCP-1) in epithelial cells, bone marrow-derived dendritic cells, and in a mouse model of infection. The lack of immune induction appeared mediated by the ability of SspA to attach to beta1 integrins [PMID22609749]. SspA can induce cytokine secretion in macrophage…
Streptococcus pyogenes cell envelope protease (SpyCEP, PrtS)	Streptococcus	Q9A180		When expressed in Lactococcus lactis, SpyCEP renders the bacterium pathogenic in mice [PMID20158613].	PATHGO:0000363 (suppresses pro-inflammatory cytokine activity in another organism)[PMID20158613];																				SpyCEP has secreted and cell-associated forms. It cuts and inactivates the human chemokine IL-8 and other human CXC chemokines that contain the ELR motif [PMID26866214]. In a mouse model of disease, it inhibits clearance of the bacteria from muscle and enhances bacterial spread. When expressed in Lactococcus lactis, it renders the bacterium pathogenic in mice [PMID20158613].
Streptolysin O (SLO)	Streptococcus	P0DF96; P0DF97			PATHGO:0000089 (disrupts mitochondrial membrane potential in another organism)[PMID19001420]; PATHGO:0000284 (mediates binding to cholesterol in another organism)[PMID23300245]; PATHGO:0000335 (induces apoptosis in another organism)[PMID19001420]; PATHGO:0000033 (mediates pore formation in another organism)[PMID12679262];						Streptococci expressing SLO induce rapid, dose-dependent, caspase-1-dependent apoptosis of primary and cultured macrophages and neutrophils. Those bacteria in which the gene encoding SLO was deleted induced dramatically less macrophage apoptosis both in vivo and in vitro. They were also less virulent in a murine systemic infection model. Phagocytosis by the macrophage was necessary for apoptosis.…					Streptolysin O is a member of a family of cholesterol-dependent cytolysins which share the ability to bind cholesterol on mammalian cell membranes [PMID23300245].																SLO is a member of a family of highly conserved pore-forming cytolysins that is secreted from streptococci. It permeabilizes red blood cells and also makes holes in polymorphonuclear leukocytes, platelets, tissue-culture cells, and cellular organelles [PMID12679262]. The median lethal dose for SLO ranges from 1 to 24 microg/kg (IV) in mice, guinea pigs, and rabbits [PMID6806598]. Streptococci tha…
Streptolysin S (SLS)	Streptococcus	Q1JHQ5			PATHGO:0000284 (mediates binding to cholesterol in another organism)[PMID6895326];											SLS probably binds to cholesterol in mammalian cell membrane. The inclusion of cholesterol in liposomes renders them susceptible to lysis by SLS [PMID6895326].																Similar to streptolysin O (SLO), SLS can lyse red blood cells. It damages the membranes of polymorphonuclear leukocytes, platelets, and subcellular organelles. SLS exists primarily in membrane-bound form, presumably linked to the streptococcal surface by lipoteichoic acid in the cell wall [PMID12564994]. SLS is important in skin and soft-tissue infection in which it contributes to tissue injury. …
Superantigen SpeA	Streptococcus	P62561; P0DJY7			PATHGO:0000010 (mediates non-specific T-cell activation in another organism)[PMID11544350][PMID14620148][PMID22043981]; PATHGO:0000072 (mediates binding to cell surface glycoprotein in another organism)[PMID12679262]; PATHGO:0000364 (mediates anti-inflammatory cytokine production in another organism)[PMID22043981];											Superantigens bind simultaneously to the T cell receptor (TCR) and to the major histocompatibility (MHC) class II molecule, bringing them together even in the absence of peptide antigen [PMID12679262].														Superantigens can cause a massive and lethal reaction of the host immune system [PMID12679262].			The best characterized superantigens belong to the pyrogenic family. These include streptococcal superantigen, and the streptococcal pyrogenic toxins A, C, G, H, I, J, K, L, M, SmeZ, and SSA. All of these are capable of inducing toxic shock syndrome and share a common structure [PMID14620148]. Superantigens are potent inducers of CD8+ T cells which produce the regulatory cytokine IL-10 [PMID22043…
Pneumolysin (PLY)	Streptococcus pneumoniae	P0C2J9; Q04IN8; Q7ZAK5			PATHGO:0000335 (induces apoptosis in another organism)[PMID27026501]; PATHGO:0000033 (mediates pore formation in another organism)[PMID25973949]; PATHGO:0000284 (mediates binding to cholesterol in another organism)[PMID23860351]; PATHGO:0000327 (mediates DNA cleavage in another organism)[PMID27026501]; PATHGO:0000369 (mediates cell invasion by macromolecule from another organism)[PMID25973949]; P…						Pneumolysin can induce double-strand breaks in DNA which precedes cell cycle arrest and apoptosis. [PMID27026501]					Pneumolysin attaches to cholesterol in animal cell membranes. It is not actively secreted but is stored in the cell and released upon bacterial cell lysis. [PMID23860351]	Pneumolysin allows invasion through cell membrane by forming pores and subsequently disables intracellular calcium ion homeostasis. [PMID25973949]													Pneumolysin promotes an acute inflammatory response that benefits the bacteria. Pneumolysin is both necessary and sufficient to promote inflammation [PMID28081446]. Pneumolysin induces proinflammatory cytokine expression [PMID20528932]. At least some of the inflammatory effects of pneumolysin may be the result of innate immune recognition of its pore-forming activity in the cell [SME].		Pneumolysin is a cholesterol-targeting pore-forming toxin that impairs epithelial-capillary barrier function during streptococcal pneumonia [PMID23860351].	Pneumolysin is a cholesterol-targeting pore-forming toxin that impairs epithelial-capillary barrier function during streptococcal pneumonia. This results in swelling of the lungs [PMID23860351]. It can also induce cardiac injury during infection [PMID25973949].
GRA15	Toxoplasma gondii	A0A151H128			PATHGO:0000314 (modulates TRAF signaling in another organism)[PMID31311877]; PATHGO:0000296 (enhances NF-kappaB signaling in another organism)[PMID21199955];																						Interferon-gamma-inducible indole-2,3-dioxygenase 1 (IDO1) mediates tryptophan degradation in mammalian cells in response to intracellular parasites. GRA15 suppresses the interferon-gamma mediated induction of IDO1 in human neurons [PMID31119110].			The GRA15 dense granule protein of T. gondii is secreted into host cells upon invasion by the parasite and then localizes to the endoplasmic reticulum. GRA15 is required for the host immune response in a mouse model of T. gondii infection via host cGAS/STING [PMID31416833]. GRA15 is sufficient for sustained activation of host NFkappaB signaling [PMID21199955]. Activation of host NFkappaB occurs t…
GRA24	Toxoplasma gondii	A0A125YG37			PATHGO:0000291 (enhances MAPK signaling)[PMID24043761]; PATHGO:0000384 (mediates effect within cells of an organism following secretion from another organism)[PMID24043761];																									GRA24 is a dense granule protein released into the host cytoplasm that trafficks to the host nucleus and targets host p38alpha which leads to an unusually persistent autophosphorylation and activation of the host kinase in both humans and mice. This results in the upregulation of multiple proinflammatory cytokines including IL-12p40 and MCP-1/CCL2 [PMID24043761].
GRA7	Toxoplasma gondii	O00933		Ectopic expression of GRA7 in human epithelial cell lines (HEK293T cells, HeLA cells) and a macrophage cell line (RAW264.7 cells) lines markedly reduces the replication of vesicular stomatitis virus, influenza A virus, coxsackievirus, herpes simplex virus, and adenovirus. This antiviral activity of GRA7 was attributed to the induction of type I interferon (IFN) signaling, resulting in the secreti…	PATHGO:0000314 (modulates TRAF signaling in another organism)[PMID26553469]; PATHGO:0000383 (enhances interferon signaling in another organism)[PMID29076073];														Upon establishment of the parasitophorous vacuole (PV) in host cells, the protozoan parasite Toxoplasma gondii recruits host microtubules around the PV resulting in the attraction of host endolysosomes to the PV. GRA7 mediates the sequestration of host lysosomes in the PV. GRA7, which is abundant on the membrane of the PV, forms homo-oligomers in the presence of host lipid. GRA7 may induce lipid …											GRA7 induces innate immune responses in macrophages by interacting with TRAF6 via the MyD88-dependent pathway [PMID26553469].
dsRNA binding protein (double-stranded RNA binding protein; dsRNA BP; E3L)	Vaccinia orthopoxvirus	P21605		The E3L-like protein from orf virus can restore IFN resistance to vaccinia virus in which the E3L gene is deleted [PMID21917954].	PATHGO:0000304 (disrupts PKR activity in another organism)[PMID12743266][PMID15792636]; PATHGO:0000312 (mediates concealment of foreign nucleic acid in another organism)[PMID12743266]; PATHGO:0000331 (modulates cell cycle in another organism)[PMID12743266]; PATHGO:0000295 (suppresses NF-kappaB signaling in another organism)[PMID15792636];			E3L binds directly to PKR to inhibit its activity, thereby preventing the phosphorylation of eukaryotic initiation factor 2alpha, IRF3, and IRF7 associated with cell cycle arrest [PMID12743266].												E3L has potent anti-interferon activity through inhibition of protein kinase R [PMID15792636]. The dsRNA BP binds to and disables ISG15 [PMID18989317]. VACV in which the E3L gene is deleted are not capable of growing in cells and mice expressing ISG15 [PMID20699190]. Vaccinia virus that does not express E3L induces the expression of IL-6 and interferon beta along with other cytokines during infec…								The dsRNA binding protein sequesters dsRNA and prevents activation of PKR and OAS [PMID12743266].
K7R	Vaccinia orthopoxvirus	P68466			PATHGO:0000314 (modulates TRAF signaling in another organism)[PMID18636090];															K7 inhibits host toll-like receptor (TLR)-induced activation of NFkappaB by interacting with TRAF6 and IRAK2.								K7 inhibits the activation of interferon response factors 3 and 7 (and downstream IFNbeta signaling) by interacting with host DDX3, an ATP dependent RNA helicase which is a positive regulator of TBK1/IKKepsilon activation of the IRFs [PMID18636090]. K7 interacts with host WNK1 and WNK3, proteins that can modulate IL-1-mediated expression of p38 MAPK and IL-1-dependent and -independent activation …
M2L	Vaccinia orthopoxvirus	P21092			PATHGO:0000290 (suppresses MAPK signaling in another organism)[PMID19738427];															The M2L protein interferes with the phosphorylation of host ERK2 (MAP kinase) and the subsequent activation of an NFkappaB response. Mutant viruses lacking M2 activate NFkappaB more readily during infection [PMID19738427].
ORF66	Varicella zoster virus/ Human herpesvirus-3	P09251			PATHGO:0000302 (disrupts JAK-STAT signaling in another organism)[PMID20563710]; PATHGO:0000308 (disrupts antigen presentation in another organism)[PMID20563710];															ORF66 is a serine/threonine-specific protein kinase that interferes with host STAT1 phosphorylation following exposure of cells to host interferon-gamma [PMID20563710].								ORF66 interferes with the transport of class I MHC proteins to the surface of infected cells [PMID20563710].
AlmG (glycine--lipid A transferase)	Vibrio cholerae	Q9KRQ9			PATHGO:0000377 (modifies molecule of organism to decrease immune recognition in another organism)[PMID29101229];										AlmG is a peripheral membrane aminoacyl transferasae that modifies Vibrio cholerae lipopolysaccharide (LPS) to provide resistance to destruction by cationic antimicrobial peptides. In Vibrio cholerae it functions in an operon with AlmE and AlmF [PMID29101229].
Cholera toxin delivery subunit CtxB	Vibrio cholerae	P01556	cholera toxin (CtxA + 5 CtxB)		PATHGO:0000369 (mediates cell invasion by macromolecule from another organism)[PMID15963708]; PATHGO:0000285 (mediates carbohydrate-derivative binding in another organism) [PMID15963708];											The B subunit of cholera toxin binds to the ganglioside GM1 [Galβ1-3GalNAcβ1-(NeuAcα2-3)-Glc-ceramide] which tethers the toxin to the host cell and distributes the complex into lipid rafts. One B subunit pentamer cross-links five GM1 monosialo-gangliosides at the cell surface. This triggers endocytosis [PMID15963708].	Th B subunit of cholera toxin binds to the ganglioside GM1 [Galβ1-3GalNAcβ1-(NeuAcα2-3)-Glc-ceramide] which tethers the toxin to the host cell and distributes the complex into lipid rafts. One B subunit pentamer cross-links five GM1 monosialo-gangliosides at the cell surface. This triggers endocytosis [PMID15963708].
Cholera toxin effector subunit CtxA	Vibrio cholerae	P01555; Q6U8A3	cholera toxin (CtxA + 5 CtxB)		PATHGO:0000173 (modulates cAMP synthesis within a cell of another organism)[PMID15963708]; PATHGO:0000279 (stimulates heterotrimeric GTPase activity in another organism)[PMID15963708]; PATHGO:0000384 (mediates effect within cells of an organism following secretion from another organism)[PMID15963708];																												Once in the cytosol, the catalytic subunit ADP-ribosylates the heterotrimeric G protein, Gsalpha, constitutively activating it. This, in turn, activates adenylate cyclase. In the lower GI, higher levels of cAMP produce an imbalance in electrolyte movement in the epithelial cell--a decrease in sodium ion uptake and an increase in chloride ion expulsion. The net result is abundant fluid loss from t…
Cytolysin (VCC, hemolysin, HlyA)	Vibrio cholerae	P09545			PATHGO:0000033 (mediates pore formation in another organism)[PMID26308054]; PATHGO:0000284 (mediates binding to cholesterol in another organism)[PMID26308054];											V. cholerae cytolysin assembles into an oligomeric, anion-selective pore that is specific for membranes containing cholesterol and sphingolipids. [PMID26308054]																VCC has potent membrane-damaging cell-killing activity, forming a beta-barrel pore; it is thought to play a critical role in pathogenesis [PMID26308054].
Outer membrane protein U (OmpU)	Vibrio cholerae	P0C6Q6; A5F934			PATHGO:0000104 (disrupts antimicrobial peptide binding in another organism)[PMID29372896]; PATHGO:0000211 (mediates binding to the cell surface in another organism)[PMID29372896];											OmpU is involved in bacterial adhesion during V. cholerae infection [PMID29372896].							OmpU provides some resistance to antibacterial peptides [PMID29372896].
Vibrio outer protein F (VopF)	Vibrio cholerae	C5IZN1			PATHGO:0000261 (mediates actin polymerization in another organism)[PMID28363971]; PATHGO:0000214 (modifies tight junction or adherens junction in another organism) [PMID28363971]; PATHGO:0000368 (mediates host cell invasion by microbe)[PMID21873985]; PATHGO:0000162 (disrupts epithelial layer in another organism)[PMID28363971]; PATHGO:0000253 (mediates barrier traversal in another organism)[PMID28…							VopF functions primarily as an actin nucleation factor. It associates briefly (∼100 s) with the pointed end. VopF has tandem WH2 domain–based nucleators like Sca2 from rickettsiae [PMID28363971].					VopF plays a critical role in Vibrio entry into host cells [PMID21873985].	VopF negatively affects F-actin–dependent tight-junction integrity in intestinal epithelial cells which can lead to intestinal inflammation, rapid fluid loss, and passing of the Vibrio bacteria [PMID28363971].													VopF negatively affects F-actin–dependent tight-junction integrity in intestinal epithelial cells which can lead to intestinal inflammation, rapid fluid loss, and passing of the Vibrio bacteria [PMID28363971].
Vibrio outer protein L (VopL)	Vibrio parahaemolyticus	B9A807			PATHGO:0000261 (mediates actin polymerization in another organism)[PMID18172428]; PATHGO:0000271 (mediates resistance to oxidative killing in another organism)[PMID28640881]; PATHGO:0000353 (modulates reactive oxygen species levels in another organism)[PMID28640881]; PATHGO:0000368 (mediates host cell invasion by microbe)[PMID21873985]; PATHGO:0000384 (mediates effect within cells of an organism …							VopL is a bacterial effector from Vibrio parahaemolyticus secreted by the T3SS that promotes assembly of actin stress fibers and is believed to dysregulate the actin cytoskeleton of host cells during an enteric infection [PMID18172428]. VopL polymerizes host actin more potently than the activated host protein Arp2/3 [PMID17942696]. VopL is inhibited by host profilin and it interacts directly with…					VopL is critical for bacterial entry into host cells [PMID21873985].							VopL inhibits the host production of reactive oxygen species (ROS) through its effects on the host cytoskeleton [PMID28640881].
Vibrio outer protein Q (VP1680; VopQ)	Vibrio parahaemolyticus	Q87P38			PATHGO:0000232 (suppresses phagocytosis in another organism)[PMID19627496]; PATHGO:0000384 (mediates effect within cells of an organism following secretion from another organism)[PMID19627496]; PATHGO:0000347 (modulates autophagy or xenophagy in another organism)[PMID19627496];									The VopQ effector secreted by the type III secretion system of V. parahaemolyticus induces autophagy within an hour of infection. It is both necessary and sufficient for this induction when microinjected. Autophagy does not occur via mTOR signaling, nutrient deprivation, or PI3K signaling pathways but does require host Atg5-12 [PMID19627496].							VopQ expression prevents macrophage phagocytosis of the expressing V. parahaemolyticus [PMID19627496].
Vibrio outer protein T (VopT; VPA1327)	Vibrio parahaemolyticus	Q87GI9			PATHGO:0000384 (mediates effect within cells of an organism following secretion from another organism)[PMID17645751]; PATHGO:0000367 (mediates ADP-ribosylation of small GTPase in another organism)[PMID17645751];					VopT ADP-ribosylates host small GTPase Ras and has a cytotoxic effect on Caco-2 and HCT-8 cells [PMID17645751].																						VopT is an effector secreted via the secong type III secretion system of V. parahaemolyticus (T3SS2). VopT ADP-ribosylates host small GTPase Ras and has a cytotoxic effect on Caco-2 and HCT-8 cells [PMID17645751].
Vibrio outer protein V (VopV; Vpa1357)	Vibrio parahaemolyticus	Q87GF9			PATHGO:0000217 (mediates actin crosslinking in another organism)[PMID22018240]; PATHGO:0000384 (mediates effect within cells of an organism following secretion from another organism)[PMID22018240]; PATHGO:0000374 (mediates binding to actin in another organism)[PMID22018240]; PATHGO:0000162 (disrupts epithelial layer in another organism) [PMID22018240];							VopV binds directly to filamentous actin, despite the lack of a known actin binding motif. Once injected into the epithelial cells of the gut, VopV has enterotoxic activity. The enterotoxic activity correlates with the actin binding but not the actin bundling activity of VopV [PMID22018240].																				VopV is an effector of Vibrio parahaemolyticus secreted via its second type III secretion system (T3SS2). VopV mediates the T3SS2-dependent enterotoxicity of V. parahaemolyticus. Once injected into the epithelial cells of the gut, VopV has enterotoxic activity. The enterotoxic activity correlates with the actin binding but not the actin bundling activity of VopV [PMID22018240].
Extracellular metalloprotease (VvpM)	Vibrio vulnificus	UPI0001F5BB71; A0A658Q9B9			PATHGO:0000347 (modulates autophagy or xenophagy in another organism)[PMID28848713]; PATHGO:0000349 (enhances inflammasome activation in another organism)[PMID28848713];								VvpM facilitates the clustering of host annexin A2 in lipid rafts [PMID28848713].	VvpM induces autophagy of macrophages through annexin A2 that is not localized in lipid rafts which facilitates the formation of NLRP3 inflammasomes. It thus contributes to the intestinal colonization of the bacterium [PMID28848713].																VvpM is a zinc metalloprotease that facilitates the lipid-raft mediated clustering of host annexin A2 through direct binding of this protein. VvmP induces interleukin-1beta production, a pro-inflammatory cytokine, coupled with necrotic cell death in a murine macrophage cell line (RAW 264.7) after a 3 hour incubation with 100 pg/ml of the protein. This induction occurs through the activation of Ju…
Phospholipase A2 (VvPlpA)	Vibrio vulnificus	A0A087ICX8			PATHGO:0000055 (mediates membrane phospholipid cleavage in another organism)[PMID28855258]; PATHGO:0000384 (mediates effect within cells of an organism following secretion from another organism)[PMID28855258]; PATHGO:0000162 (disrupts epithelial layer in another organism)[PMID28855258]; PATHGO:0000161 (disrupts mucosal barrier in another organism)[PMID28855258];																											VvPlpA is essential for virulence in mice. It is secreted via a type II secretion system. Mice infected with a bacterial mutant in which the gene encoding PlpA was deleted have greater survival percentages than those infected with the wild type bacterium though bacterial survival in vitro is not affected. VvPlpA is essential for lysis and necrotic death of INT-407 mouse epithelial cells. Phosphol…
Repeats-in-toxin A (RtxA, Multifunctional-autoprocessing repeats-in-toxin, MARTX, peptidase C80)	Vibrio vulnificus	A7DV97; D2CY51; D2CY50			PATHGO:0000211 (mediates binding to the cell surface in another organism)[SME]; PATHGO:0000232 (suppresses phagocytosis in another organism)[PMID28822352]; PATHGO:0000253 (mediates barrier traversal in another organism)[PMID22457618]; PATHGO:0000369 (mediates cell invasion by macromolecule from another organism)[SME]; PATHGO:0000162 (disrupts epithelial layer in another organism)[PMID28822352];											RtxA adheres to target cells	RtxA enters target cells [SME];	It is thought that the activity of MARTX and VvhA help the bacteria invade across the colonic epithelium during infection [PMID22457618].			The action of RtxA on macrophages has the effect of disrupting phagocytosis. This may be a result of MAP kinase inactivation. DUF1, RID, and the cysteine protease domain were dispensable for this activity as well as for cytotoxicity, cell rounding and dephosphoryation of phagocytosis-related kinases in the macrophage. But deletion of the GD-rich repeats abolished all these since it interferes wit…											MARTX is the major cytotoxin of V. vulnificus, and it causes lysis of various mammalian cells, including macrophages and epithelial cells [PMID28822352]. All mice infected orally with a wild type strain of V. vulnificus died within 70 hours, while 80% of the mice infected with a mutant strain not expressing RtxA1 survived for 100 hours after infection [PMID19919301]. VvhA may contribute additivel…
pH6 antigen (PsaA)	Yersinia pestis	P31522		When PsaA is expressed in Escherichia coli, it significantly reduces phagocytosis by murine macrophages [PMID15557646].	PATHGO:0000285 (mediates carbohydrate-derivative binding in another organism)[PMID23277582]; PATHGO:0000232 (suppresses phagocytosis in another organism)[PMID15557646];											The pH6 antigen of Yersinia pestis consists of fimbriae that bind to two receptors: beta1-linked galactosyl residues in glycosphingolipids and the phosphocholine group in phospholipids [PMID23277582].					Expression of PsaA on the bacterial surface significantly reduces the phagocytosis of Yersinia pestis by mouse macrophages. When the psaA gene is expressed in E. coli, it likewise significantly reduces phagocytosis [PMID15557646].
Yersinia outer protein E (YopE)	Yersinia pestis	P31493			PATHGO:0000278 (stimulates small GTPase activity in another organism)[PMID21255863]; PATHGO:0000216 (mediates filamentous actin depolymerization in another organism)[PMID11680787]; PATHGO:0000232 (suppresses phagocytosis in another organism)[PMID11680787]; PATHGO:0000384 (mediates effect within cells of an organism following secretion from another organism)[PMID21255863]; PATHGO:0000271 (mediates…					The secreted effector YopE acts as a GTPase activating protein for small GTPases of the Rho family: RhoA, RhoG, Rac1, TC10, and Cdc42. This accelerates de-activation of these small GTPases, enhancing their native ability to hydrolyze the terminal phosphate of GTP, converting it to GDP [PMID21255863].		The YopE-mediated inactivation of small GTPases of the Rho family results in the disruption of the actin cytoskeleton, dysregulating cellular actin dynamics (causing cell rounding) and inhibiting the ability of professional phagocytes to take up bacteria [PMID11680787].									The secreted effector YopE acts as a GTPase activating protein for small GTPases of the Rho family: RhoA, RhoG, Rac1, TC10, and Cdc42. This accelerates de-activation of these small GTPases, enhancing their native ability to hydrolyze the terminal phosphate of GTP, converting it to GDP [PMID21255863]. The YopE-mediated inactivation of small GTPases of the Rho family results in the disruption of th…			YopE inhibits production of reactive oxygen species (ROS) in host phagocytes [PMID20148901].
Yersinia outer protein H (YopH)	Yersinia pestis	O68720			PATHGO:0000232 (suppresses phagocytosis in another organism)[PMID12360191]; PATHGO:0000220 (suppresses inflammatory cytokine release in another organism)[PMID11890544]; PATHGO:0000216 (mediates filamentous actin depolymerization in another organism)[PMID12819047]; PATHGO:0000271 (mediates resistance to oxidative killing in another organism)[PMID24034616]; PATHGO:0000353 (modulates reactive oxygen…							YopH substrates include the macrophage proteins focal adhesion kinase, fyn-binding protein, paxillin, and p130cas. Dephosphorylation of these results in the disassembly of focal adhesion complexes and the dysregulation of portions of the actin cytoskeleton, eliminating the ability of the cell to phagocytose bacteria [PMID12819047].								The impairment of both T and B cells in their ability to be activated through their antigen receptors during infection with Yersinia is due to the activity of YopH. The YopH-mediated inhibition of early phosphorylation events is also the proximate cause of the impairment of cytokine secretion in T cells and of the inability of B cells to upregulate co-stimulatory molecules. YopH thus works to fru…	YopH is a T3SS effector protein tyorosine phosphatase that downregulates the response of macrophages to Yersiniae. YopH, YopE, YopT, and YpkA/YopO act synergistically to inhibit phagocytosis by macrophages [PMID12360191]. The substrates for YopH include the macrophage proteins focal adhesion kinase (FAK), fyn-binding protein, paxillin, and p130cas. Dephosphorylation of these results in the disass…			YopH suppresses the oxidative burst of macrophages that is a key component of its antibacterial activity [PMID12360191]. YopH inhibits production of reactive oxygen species (ROS) in host phagocytes [PMID24034616].
Yersinia outer protein J (YopJ)	Yersinia pestis	A0A0H2VZ51			PATHGO:0000290 (suppresses MAPK signaling in another organism)[PMID17116858]; PATHGO:0000314 (modulates TRAF signaling in another organism)[PMID17608743]; PATHGO:0000335 (induces apoptosis in another organism)[PMID29891548]; PATHGO:0000384 (mediates effect within cells of an organism following secretion from another organism)[PMID17608743]; PATHGO:0000325 (modulates ubiquitin dynamics in another …				YopJ inhibits innate immune signaling pathways by removing ubiquitin from TRAF6 (in NFkappaB and MAPK signaling) and TRAF3 in interferon signaling [PMID17608743].		YopJ modulates the expression of at least 37 genes in macrophages. It induces apoptosis in macrophages but not other cell types [PMID12360191]. Gain-of-function experiments indicate that YopJ is critical for macrophage death in a mouse model of subcutaneous infection. This ability appears essential for keeping the liver clear of immune cells [PMID29891548]. A Y. pestis mutant lacking YopJ, YopT, …									The YopJ T3SS effector is an acetyltransferase that uses acetyl coenzyme A to block activation of the MAPK and NFkappaB pathways by acetylating two serine residues on mitogen-activated protein kinase kinase (MAPKK) 2 and 6. It also acetylates a threonine residue on IKKbeta. Because these proteins need to be phosphorylated for activity, acetylation of these residues prevents activation. Acetylatio…
Yersinia outer protein T (YopT)	Yersinia pestis	O68703			PATHGO:0000232 (suppresses phagocytosis in another organism)[PMID12538863]; PATHGO:0000355 (mediates deactivation of small GTPase in another organism)[PMID12538863]; PATHGO:0000216 (mediates filamentous actin depolymerization in another organism)[PMID15847602]; PATHGO:0000384 (mediates effect within cells of an organism following secretion from another organism)[PMID12538863];					The YopT T3SS effector is a cysteine protease that inactivates the small GTPases of the Rho family (both GTP and GDP bound forms) by cleaving the terminal geranylgeranylated (C20) Cys residue. YopH, YopE, YopT, and YpkA/YopO act synergistically to inhibit phagocytosis by macrophages [PMID12538863].		YopT activity leads to disruption of the actin cytoskeleton that leads to changes in cell morphology and an inability to phagocytose bacterial cells [PMID15847602].									The YopT T3SS effector is a cysteine protease that inactivates the small GTPases of the Rho family (both GTP and GDP bound forms) by cleaving the terminal geranylgeranylated (C20) Cys residue. YopH, YopE, YopT, and YpkA/YopO act synergistically to inhibit phagocytosis by macrophages [PMID12538863]. A Y. pestis mutant lacking YopJ, YopT, and YpkA is attenuated for virulence in mice while adding ba…
Yersinia protein kinase A (YpkA; Yersinia outer protein O; YopO)	Yersinia pestis	Q9RI12			PATHGO:0000232 (suppresses phagocytosis in another organism)[PMID12360191]; PATHGO:0000328 (modulates small GTPase dynamics in another organism)[PMID11680787]; PATHGO:0000271 (mediates resistance to oxidative killing in another organism)[PMID17531806]; PATHGO:0000353 (modulates reactive oxygen species levels in another organism)[PMID17531806]; PATHGO:0000384 (mediates effect within cells of an or…					YpkA is an autophosphorylating serine/threonine protein kinase activated by actin. It can bind to the small GTPases Rho and Rac but not Cdc42. It appears to reduce the levels of activated (GTP-bound) RhoA, thereby dysregulating actin dynamics and interfering with phagocytosis [PMID11680787].		YpkA is an autophosphorylating serine/threonine protein kinase activated by actin. It can bind to the small GTPases Rho and Rac but not Cdc42. It appears to reduce the levels of activated (GTP-bound) RhoA, thereby dysregulating actin dynamics and interfering with phagocytosis [PMID11680787]. A Y. pestis mutant lacking YopJ, YopT, and YpkA is attenuated for virulence in mice while adding back any …									YopH, YopE, YopT, and YpkA/YopO act synergistically to inhibit phagocytosis by macrophages [PMID12360191].			YopO/YpkA inhibits signaling by the G protein-couple receptor Galphaq by phosphorylating this protein in a critical Ser47 residue; phosphorylation of this residue is believed to inhibit the affinity of Galphaq to GTP. This function may indicate that the protein also affects other critical immune reaction pathways in the target cells such as superoxide production [PMID17531806]. YpkA kinase activi…
Invasin D (invD)	Yersinia pseudotuberculosis	A0A0H3B1G5			PATHGO:0000211 (mediates binding to the cell surface in another organism)[PMID29535184]; PATHGO:0000257 (mediates immunoglobulin neutralization in another organism)[PMID29535184];											The adhesion domain of InvD has a novel fold and the protein is expressed by the bacterium while in the intestinal tract during infection. The C terminal adhesion domain comprises residues 1838-1976. InvD appears to provide an advantage for the wild-type bacterium for intestinal colonization in a mouse model when compared to a InvD deletion mutant. InvD binds to a subset of host B cells via inter…										InvD appears to provide an advantage for the wild-type bacterium for intestinal colonization in a mouse model when compared to a InvD deletion mutant. InvD binds to a subset of host B cells via interaction with the Fab portion of immunoglobulins. InvD appears to neutralize the activity of intestinal antibodies [PMID29535184].
